# Supplementary material for: {2,6-Bis[(4-bromo­phen­yl)imino­meth­yl]pyridine-κ3 N,N′,N′′}trichlorido­chromium(III)
Source: Acta Crystallogr Sect E Struct Rep Online. 2010 Sep 8;66(Pt 10):m1215. doi: 10.1107/S1600536810034689 (PMC2983151; doi:10.1107/S1600536810034689)
Supplement: Supplementary file 1 [file e-66-m1215-sup1.cif]

##############################################################################
###                                                                        ###
###        Electronic paper (Acta Crystallographica Section E)             ###
###                                                                        ###
##############################################################################
#                                                                            #
# This CIF contains the data in a paper accepted for publication in Acta     #
# Crystallographica Section E. It conforms to the requirements of Notes      #
# for Authors for Section E, and has been peer reviewed under the auspices   #
# of the IUCr Commission on Journals.                                        #
#                                                                            #
# Full details of the Crystallographic Information File format               #
# are given in the paper "The Crystallographic Information File (CIF):       #
# a New Standard Archive File for Crystallography" by S. R. Hall, F. H.      #
# Allen and I. D. Brown [Acta Cryst. (1991), A47, 655-685].                  #
#                                                                            #
# The current version of the core CIF dictionary is obtainable from          #
# ftp://ftp.iucr.org/pub/cif_core.dic. The current version number is 2.4.    #
#                                                                            #
# Software is freely available for graphical display of the structure(s) in  #
# this CIF.  For information consult the CIF home page http://www.iucr.org/  #
# cif/home.html                                                              #
#                                                                            #
# This file may be used for bona fide research purposes within the           #
# scientific community so long as proper attribution is given to the journal # 
# article from which it was obtained.                                        #
#                                                                            #
##############################################################################
                                             
data_I
_audit_creation_method     SHELXL-97
_chemical_name_systematic
;
{2,6-Bis[(4-bromophenyl)iminomethyl]pyridine-
\k^3^<i>N</i>,<i>N</i>',<i>N</i>''}trichloridochromium(III)
;
_chemical_name_common     ?
_chemical_formula_moiety     'Cr Cl3 (C19 H13 Br2 N3)'
_chemical_formula_sum     'C19 H13 Br2 Cl3 Cr N3'
_chemical_formula_iupac     '[Cr Cl3 (C19 H13 Br2 N3)]'
_chemical_formula_weight     601.49
_chemical_melting_point     ?
_symmetry_cell_setting     monoclinic
_symmetry_space_group_name_H-M     'P 21/c'
_symmetry_space_group_name_Hall     '-P 2ybc'
loop_
    _symmetry_equiv_pos_as_xyz
    'x, y, z'
    '-x, y+1/2, -z+1/2'
    '-x, -y, -z'
    'x, -y-1/2, z-1/2'
_cell_length_a     13.722(3)
_cell_length_b     10.111(2)
_cell_length_c     18.905(3)
_cell_angle_alpha     90.00
_cell_angle_beta     124.702(12)
_cell_angle_gamma     90.00
_cell_volume     2156.4(7)
_cell_formula_units_Z     4
_cell_measurement_reflns_used     1555
_cell_measurement_theta_min     2.40
_cell_measurement_theta_max     19.93
_cell_measurement_temperature     296(2)
_exptl_crystal_description     block
_exptl_crystal_colour     green
_exptl_crystal_size_max     0.20
_exptl_crystal_size_mid     0.13
_exptl_crystal_size_min     0.09
_exptl_crystal_density_diffrn     1.853
_exptl_crystal_density_meas     ?
_exptl_crystal_density_method     'not measured'
_exptl_crystal_F_000     1172
_exptl_absorpt_coefficient_mu     4.619
_exptl_absorpt_correction_type     multi-scan
_exptl_absorpt_process_details     '(SADABS; Sheldrick, 1996)'
_exptl_absorpt_correction_T_min     0.4570
_exptl_absorpt_correction_T_max     0.6894
_exptl_special_details
;
;
_diffrn_ambient_temperature     296(2)
_diffrn_radiation_type     MoK\a
_diffrn_radiation_wavelength     0.71073
_diffrn_radiation_source     'fine-focus sealed tube'
_diffrn_radiation_monochromator     graphite
_diffrn_measurement_device_type     'Bruker APEXII CCD'
_diffrn_measurement_method     '\f and \w scans'
_diffrn_detector_area_resol_mean     ?
_diffrn_reflns_number     11189
_diffrn_reflns_av_R_equivalents     0.0528
_diffrn_reflns_av_sigmaI/netI     0.0703
_diffrn_reflns_theta_min     2.18
_diffrn_reflns_theta_max     25.94
_diffrn_reflns_theta_full     25.94
_diffrn_measured_fraction_theta_max     0.993
_diffrn_measured_fraction_theta_full     0.993
_diffrn_reflns_limit_h_min     -16
_diffrn_reflns_limit_h_max     13
_diffrn_reflns_limit_k_min     -12
_diffrn_reflns_limit_k_max     12
_diffrn_reflns_limit_l_min     -23
_diffrn_reflns_limit_l_max     23
_refine_special_details
;
Refinement of <i>F</i>^2^ against ALL reflections. The weighted <i>R</i>-factor
<i>wR</i> and goodness of fit <i>S</i> are based on <i>F</i>^2^, conventional
<i>R</i>-factors <i>R</i> are based on <i>F</i>, with <i>F</i> set to zero for
negative <i>F</i>^2^. The threshold expression of <i>F</i>^2^ >
\s(<i>F</i>^2^) is used only for calculating <i>R</i>-factors(gt) <i>etc</i>.
and is not relevant to the choice of reflections for refinement.
<i>R</i>-factors based on <i>F</i>^2^ are statistically about twice as large
as those based on <i>F</i>, and <i>R</i>- factors based on ALL data will be
even larger.
;
_reflns_number_total     4177
_reflns_number_gt     2279
_reflns_threshold_expression     I>2sigma(I)
_refine_ls_structure_factor_coef     Fsqd
_refine_ls_matrix_type     full
_refine_ls_R_factor_all     0.1043
_refine_ls_R_factor_gt     0.0466
_refine_ls_wR_factor_gt     0.1147
_refine_ls_wR_factor_ref     0.1534
_refine_ls_goodness_of_fit_ref     0.967
_refine_ls_restrained_S_all     0.967
_refine_ls_number_reflns     4177
_refine_ls_number_parameters     254
_refine_ls_number_restraints     0
_refine_ls_hydrogen_treatment     constr
_refine_ls_weighting_scheme     calc
_refine_ls_weighting_details
         'calc w=1/[\s^2^(Fo^2^)+(0.0769P)^2^+0.0000P] where P=(Fo^2^+2Fc^2^)/3'
_atom_sites_solution_hydrogens     geom
_atom_sites_solution_primary     direct
_atom_sites_solution_secondary     difmap
_refine_ls_shift/su_max     0.001
_refine_ls_shift/su_mean     0.000
_refine_diff_density_max     0.614
_refine_diff_density_min     -0.413
_refine_ls_extinction_method     'SHELXL97 (Sheldrick, 2008)'
_refine_ls_extinction_coef     0.0012(4)
_refine_ls_extinction_expression
                                  'Fc^*^=kFc[1+0.001xFc^2^\l^3^/sin(2\q)]^-1/4^'
loop_
    _atom_type_symbol
    _atom_type_description
    _atom_type_scat_dispersion_real
    _atom_type_scat_dispersion_imag
    _atom_type_scat_source
    'C' 'C' 0.0033 0.0016
                         'International Tables Vol C Tables 4.2.6.8 and 6.1.1.4'
    'H' 'H' 0.0000 0.0000
                         'International Tables Vol C Tables 4.2.6.8 and 6.1.1.4'
    'Br' 'Br' -0.2901 2.4595
                         'International Tables Vol C Tables 4.2.6.8 and 6.1.1.4'
    'Cl' 'Cl' 0.1484 0.1585
                         'International Tables Vol C Tables 4.2.6.8 and 6.1.1.4'
    'Cr' 'Cr' 0.3209 0.6236
                         'International Tables Vol C Tables 4.2.6.8 and 6.1.1.4'
    'N' 'N' 0.0061 0.0033
                         'International Tables Vol C Tables 4.2.6.8 and 6.1.1.4'
_computing_data_collection     'APEX2 (Bruker, 2004)'
_computing_cell_refinement     'SAINT (Bruker, 2004)'
_computing_data_reduction     'SAINT (Bruker, 2004)'
_computing_structure_solution     'SHELXS97 (Sheldrick, 2008)'
_computing_structure_refinement     'SHELXL97 (Sheldrick, 2008)'
_computing_molecular_graphics     'SHELXTL (Sheldrick, 2008)'
_computing_publication_material     'SHELXTL (Sheldrick, 2008)'
loop_
    _atom_site_type_symbol
    _atom_site_label
    _atom_site_fract_x
    _atom_site_fract_y
    _atom_site_fract_z
    _atom_site_U_iso_or_equiv
    _atom_site_adp_type
    _atom_site_calc_flag
    _atom_site_refinement_flags
    _atom_site_occupancy
    _atom_site_disorder_assembly
    _atom_site_disorder_group
    Cr Cr1 0.28797(8) 0.86124(8) 0.64659(6) 0.0434(3) Uani d . 1 . .
    Br Br1 0.69677(8) 0.65971(9) 1.11306(5) 0.0892(3) Uani d . 1 . .
    Br Br2 0.00271(10) 0.39656(7) 0.26880(5) 0.1018(4) Uani d . 1 . .
    Cl Cl1 0.31007(19) 0.63611(14) 0.66454(12) 0.0757(6) Uani d . 1 . .
    Cl Cl2 0.44502(15) 0.87626(17) 0.63412(11) 0.0630(5) Uani d . 1 . .
    Cl Cl3 0.12377(15) 0.86383(17) 0.65121(11) 0.0656(5) Uani d . 1 . .
    N N1 0.3903(4) 0.9528(4) 0.7728(3) 0.0483(12) Uani d . 1 . .
    N N2 0.2615(4) 1.0541(4) 0.6191(3) 0.0449(11) Uani d . 1 . .
    N N3 0.1766(4) 0.8645(4) 0.5113(3) 0.0463(12) Uani d . 1 . .
    C C1 0.4323(7) 0.7618(7) 0.8620(4) 0.0691(19) Uani d . 1 . .
    H H1 0.3679 0.7197 0.8145 0.083 Uiso calc R 1 . .
    C C2 0.5019(8) 0.6955(7) 0.9398(5) 0.077(2) Uani d . 1 . .
    H H2 0.4839 0.6084 0.9440 0.092 Uiso calc R 1 . .
    C C3 0.5961(6) 0.7561(7) 1.0101(4) 0.0632(18) Uani d . 1 . .
    C C4 0.6215(6) 0.8848(7) 1.0040(4) 0.071(2) Uani d . 1 . .
    H H4 0.6850 0.9269 1.0522 0.085 Uiso calc R 1 . .
    C C5 0.5537(6) 0.9535(7) 0.9267(4) 0.0658(18) Uani d . 1 . .
    H H5 0.5721 1.0407 0.9232 0.079 Uiso calc R 1 . .
    C C6 0.4597(5) 0.8921(6) 0.8557(4) 0.0480(14) Uani d . 1 . .
    C C7 0.3845(6) 1.0794(6) 0.7687(4) 0.0560(16) Uani d . 1 . .
    H H7 0.4241 1.1302 0.8185 0.067 Uiso calc R 1 . .
    C C8 0.3151(5) 1.1420(5) 0.6847(4) 0.0501(15) Uani d . 1 . .
    C C9 0.2975(6) 1.2779(6) 0.6666(4) 0.0571(17) Uani d . 1 . .
    H H9 0.3329 1.3398 0.7109 0.069 Uiso calc R 1 . .
    C C10 0.2260(6) 1.3180(6) 0.5810(4) 0.0591(17) Uani d . 1 . .
    H H10 0.2134 1.4078 0.5680 0.071 Uiso calc R 1 . .
    C C11 0.1731(5) 1.2261(6) 0.5144(4) 0.0531(16) Uani d . 1 . .
    H H11 0.1258 1.2530 0.4573 0.064 Uiso calc R 1 . .
    C C12 0.1932(5) 1.0924(5) 0.5360(3) 0.0424(13) Uani d . 1 . .
    C C13 0.1483(5) 0.9800(6) 0.4780(4) 0.0480(14) Uani d . 1 . .
    H H13 0.1007 0.9917 0.4187 0.058 Uiso calc R 1 . .
    C C14 0.1391(5) 0.7505(5) 0.4560(3) 0.0436(14) Uani d . 1 . .
    C C15 0.1856(6) 0.7279(6) 0.4095(4) 0.0498(15) Uani d . 1 . .
    H H15 0.2436 0.7837 0.4152 0.060 Uiso calc R 1 . .
    C C16 0.1458(7) 0.6218(6) 0.3541(4) 0.0623(19) Uani d . 1 . .
    H H16 0.1769 0.6053 0.3222 0.075 Uiso calc R 1 . .
    C C17 0.0601(7) 0.5402(6) 0.3461(4) 0.0626(19) Uani d . 1 . .
    C C18 0.0162(7) 0.5603(7) 0.3942(5) 0.077(2) Uani d . 1 . .
    H H18 -0.0405 0.5031 0.3891 0.092 Uiso calc R 1 . .
    C C19 0.0562(6) 0.6658(6) 0.4505(5) 0.070(2) Uani d . 1 . .
    H H19 0.0277 0.6796 0.4842 0.084 Uiso calc R 1 . .
loop_
    _atom_site_aniso_label
    _atom_site_aniso_U_11
    _atom_site_aniso_U_22
    _atom_site_aniso_U_33
    _atom_site_aniso_U_12
    _atom_site_aniso_U_13
    _atom_site_aniso_U_23
    Cr1 0.0463(6) 0.0347(5) 0.0413(5) -0.0011(4) 0.0203(5) -0.0050(4)
    Br1 0.0738(6) 0.1233(8) 0.0643(5) 0.0183(5) 0.0356(5) 0.0310(5)
    Br2 0.1720(11) 0.0517(5) 0.0608(5) -0.0254(5) 0.0540(6) -0.0206(4)
    Cl1 0.1130(17) 0.0359(9) 0.0707(12) 0.0020(9) 0.0479(12) -0.0021(8)
    Cl2 0.0507(10) 0.0704(11) 0.0663(11) 0.0064(9) 0.0324(9) 0.0027(8)
    Cl3 0.0572(11) 0.0812(12) 0.0614(10) -0.0099(9) 0.0355(9) -0.0088(9)
    N1 0.055(3) 0.037(3) 0.044(3) -0.002(2) 0.023(3) -0.006(2)
    N2 0.047(3) 0.036(3) 0.042(3) -0.001(2) 0.020(2) -0.005(2)
    N3 0.047(3) 0.041(3) 0.041(3) -0.004(2) 0.018(3) -0.007(2)
    C1 0.070(5) 0.064(4) 0.055(4) -0.006(4) 0.024(4) -0.001(4)
    C2 0.098(6) 0.056(4) 0.067(5) -0.003(4) 0.041(5) 0.010(4)
    C3 0.058(5) 0.077(5) 0.047(4) 0.013(4) 0.026(4) 0.004(4)
    C4 0.061(5) 0.086(5) 0.046(4) -0.012(4) 0.019(4) -0.010(4)
    C5 0.059(4) 0.065(4) 0.049(4) -0.011(4) 0.017(4) 0.000(3)
    C6 0.045(4) 0.046(3) 0.047(4) 0.002(3) 0.022(3) -0.002(3)
    C7 0.058(4) 0.053(4) 0.044(4) -0.002(3) 0.021(3) -0.011(3)
    C8 0.048(4) 0.039(3) 0.049(4) -0.004(3) 0.020(3) -0.006(3)
    C9 0.060(4) 0.038(3) 0.054(4) 0.002(3) 0.022(4) -0.002(3)
    C10 0.066(5) 0.030(3) 0.071(5) -0.003(3) 0.033(4) -0.002(3)
    C11 0.049(4) 0.042(3) 0.058(4) 0.002(3) 0.024(3) 0.006(3)
    C12 0.043(4) 0.036(3) 0.042(3) -0.002(3) 0.020(3) -0.005(3)
    C13 0.042(4) 0.054(4) 0.040(3) -0.006(3) 0.019(3) -0.010(3)
    C14 0.047(4) 0.042(3) 0.033(3) -0.005(3) 0.017(3) -0.009(3)
    C15 0.063(4) 0.042(3) 0.046(4) -0.004(3) 0.033(3) -0.002(3)
    C16 0.097(6) 0.044(4) 0.057(4) 0.003(4) 0.050(4) 0.001(3)
    C17 0.094(6) 0.040(3) 0.036(3) 0.002(4) 0.026(4) -0.002(3)
    C18 0.079(5) 0.060(5) 0.077(5) -0.024(4) 0.036(5) -0.023(4)
    C19 0.068(5) 0.066(5) 0.084(5) -0.016(4) 0.048(5) -0.021(4)
_geom_special_details
;
All e.s.d.'s (except the e.s.d. in the dihedral angle between two l.s. planes)
are estimated using the full covariance matrix. The cell e.s.d.'s are taken
into account individually in the estimation of e.s.d.'s in distances, angles
and torsion angles; correlations between e.s.d.'s in cell parameters are only
used when they are defined by crystal symmetry. An approximate (isotropic)
treatment of cell e.s.d.'s is used for estimating e.s.d.'s involving l.s.
planes.
;
loop_
    _geom_bond_atom_site_label_1
    _geom_bond_atom_site_label_2
    _geom_bond_site_symmetry_2
    _geom_bond_distance
    _geom_bond_publ_flag
    Cr1 N2 . 1.997(4) ?
    Cr1 N3 . 2.105(5) ?
    Cr1 N1 . 2.170(5) ?
    Cr1 Cl1 . 2.2959(17) ?
    Cr1 Cl2 . 2.3025(19) ?
    Cr1 Cl3 . 2.3042(19) ?
    Br1 C3 . 1.893(6) ?
    Br2 C17 . 1.886(6) ?
    N1 C7 . 1.283(7) ?
    N1 C6 . 1.428(7) ?
    N2 C12 . 1.349(7) ?
    N2 C8 . 1.353(7) ?
    N3 C13 . 1.277(7) ?
    N3 C14 . 1.439(6) ?
    C1 C2 . 1.387(9) ?
    C1 C6 . 1.394(8) ?
    C1 H1 . 0.9300 ?
    C2 C3 . 1.363(9) ?
    C2 H2 . 0.9300 ?
    C3 C4 . 1.369(9) ?
    C4 C5 . 1.392(9) ?
    C4 H4 . 0.9300 ?
    C5 C6 . 1.370(8) ?
    C5 H5 . 0.9300 ?
    C7 C8 . 1.451(8) ?
    C7 H7 . 0.9300 ?
    C8 C9 . 1.403(8) ?
    C9 C10 . 1.394(8) ?
    C9 H9 . 0.9300 ?
    C10 C11 . 1.391(8) ?
    C10 H10 . 0.9300 ?
    C11 C12 . 1.393(8) ?
    C11 H11 . 0.9300 ?
    C12 C13 . 1.450(7) ?
    C13 H13 . 0.9300 ?
    C14 C15 . 1.369(7) ?
    C14 C19 . 1.379(8) ?
    C15 C16 . 1.377(8) ?
    C15 H15 . 0.9300 ?
    C16 C17 . 1.372(9) ?
    C16 H16 . 0.9300 ?
    C17 C18 . 1.361(9) ?
    C18 C19 . 1.381(8) ?
    C18 H18 . 0.9300 ?
    C19 H19 . 0.9300 ?
loop_
    _geom_angle_atom_site_label_1
    _geom_angle_atom_site_label_2
    _geom_angle_atom_site_label_3
    _geom_angle_site_symmetry_1
    _geom_angle_site_symmetry_3
    _geom_angle
    _geom_angle_publ_flag
    N2 Cr1 N3 . . 76.68(18) ?
    N2 Cr1 N1 . . 77.16(18) ?
    N3 Cr1 N1 . . 153.84(18) ?
    N2 Cr1 Cl1 . . 174.56(14) ?
    N3 Cr1 Cl1 . . 97.97(13) ?
    N1 Cr1 Cl1 . . 108.18(14) ?
    N2 Cr1 Cl2 . . 87.19(14) ?
    N3 Cr1 Cl2 . . 87.05(14) ?
    N1 Cr1 Cl2 . . 91.55(14) ?
    Cl1 Cr1 Cl2 . . 91.60(7) ?
    N2 Cr1 Cl3 . . 87.83(14) ?
    N3 Cr1 Cl3 . . 89.83(14) ?
    N1 Cr1 Cl3 . . 89.31(14) ?
    Cl1 Cr1 Cl3 . . 93.18(7) ?
    Cl2 Cr1 Cl3 . . 174.62(7) ?
    C7 N1 C6 . . 118.4(5) ?
    C7 N1 Cr1 . . 112.3(4) ?
    C6 N1 Cr1 . . 129.3(4) ?
    C12 N2 C8 . . 122.2(5) ?
    C12 N2 Cr1 . . 119.1(4) ?
    C8 N2 Cr1 . . 118.6(4) ?
    C13 N3 C14 . . 119.5(5) ?
    C13 N3 Cr1 . . 114.8(4) ?
    C14 N3 Cr1 . . 125.6(4) ?
    C2 C1 C6 . . 119.4(7) ?
    C2 C1 H1 . . 120.3 ?
    C6 C1 H1 . . 120.3 ?
    C3 C2 C1 . . 121.0(7) ?
    C3 C2 H2 . . 119.5 ?
    C1 C2 H2 . . 119.5 ?
    C2 C3 C4 . . 119.4(6) ?
    C2 C3 Br1 . . 120.2(6) ?
    C4 C3 Br1 . . 120.3(6) ?
    C3 C4 C5 . . 120.9(6) ?
    C3 C4 H4 . . 119.6 ?
    C5 C4 H4 . . 119.6 ?
    C6 C5 C4 . . 119.7(6) ?
    C6 C5 H5 . . 120.1 ?
    C4 C5 H5 . . 120.1 ?
    C5 C6 C1 . . 119.6(6) ?
    C5 C6 N1 . . 123.2(5) ?
    C1 C6 N1 . . 117.1(6) ?
    N1 C7 C8 . . 118.8(5) ?
    N1 C7 H7 . . 120.6 ?
    C8 C7 H7 . . 120.6 ?
    N2 C8 C9 . . 119.5(5) ?
    N2 C8 C7 . . 113.1(5) ?
    C9 C8 C7 . . 127.4(6) ?
    C10 C9 C8 . . 118.5(6) ?
    C10 C9 H9 . . 120.7 ?
    C8 C9 H9 . . 120.7 ?
    C11 C10 C9 . . 121.1(6) ?
    C11 C10 H10 . . 119.5 ?
    C9 C10 H10 . . 119.5 ?
    C10 C11 C12 . . 118.0(6) ?
    C10 C11 H11 . . 121.0 ?
    C12 C11 H11 . . 121.0 ?
    N2 C12 C11 . . 120.7(5) ?
    N2 C12 C13 . . 111.7(5) ?
    C11 C12 C13 . . 127.6(5) ?
    N3 C13 C12 . . 117.7(5) ?
    N3 C13 H13 . . 121.2 ?
    C12 C13 H13 . . 121.2 ?
    C15 C14 C19 . . 120.9(5) ?
    C15 C14 N3 . . 119.7(5) ?
    C19 C14 N3 . . 119.4(5) ?
    C14 C15 C16 . . 119.4(6) ?
    C14 C15 H15 . . 120.3 ?
    C16 C15 H15 . . 120.3 ?
    C17 C16 C15 . . 119.7(6) ?
    C17 C16 H16 . . 120.1 ?
    C15 C16 H16 . . 120.1 ?
    C18 C17 C16 . . 121.0(6) ?
    C18 C17 Br2 . . 118.9(5) ?
    C16 C17 Br2 . . 120.1(5) ?
    C17 C18 C19 . . 119.8(7) ?
    C17 C18 H18 . . 120.1 ?
    C19 C18 H18 . . 120.1 ?
    C14 C19 C18 . . 119.2(6) ?
    C14 C19 H19 . . 120.4 ?
    C18 C19 H19 . . 120.4 ?
loop_
    _geom_torsion_atom_site_label_1
    _geom_torsion_atom_site_label_2
    _geom_torsion_atom_site_label_3
    _geom_torsion_atom_site_label_4
    _geom_torsion_site_symmetry_1
    _geom_torsion_site_symmetry_2
    _geom_torsion_site_symmetry_3
    _geom_torsion_site_symmetry_4
    _geom_torsion
    _geom_torsion_publ_flag
    N2 Cr1 N1 C7 . . . . -0.1(4) ?
    N3 Cr1 N1 C7 . . . . 0.2(7) ?
    Cl1 Cr1 N1 C7 . . . . 178.9(4) ?
    Cl2 Cr1 N1 C7 . . . . 86.7(4) ?
    Cl3 Cr1 N1 C7 . . . . -88.0(4) ?
    N2 Cr1 N1 C6 . . . . 179.9(5) ?
    N3 Cr1 N1 C6 . . . . -179.8(4) ?
    Cl1 Cr1 N1 C6 . . . . -1.1(5) ?
    Cl2 Cr1 N1 C6 . . . . -93.3(5) ?
    Cl3 Cr1 N1 C6 . . . . 92.0(5) ?
    N3 Cr1 N2 C12 . . . . -0.5(4) ?
    N1 Cr1 N2 C12 . . . . 179.4(4) ?
    Cl1 Cr1 N2 C12 . . . . 9.9(19) ?
    Cl2 Cr1 N2 C12 . . . . 87.2(4) ?
    Cl3 Cr1 N2 C12 . . . . -90.8(4) ?
    N3 Cr1 N2 C8 . . . . -179.1(5) ?
    N1 Cr1 N2 C8 . . . . 0.8(4) ?
    Cl1 Cr1 N2 C8 . . . . -168.7(14) ?
    Cl2 Cr1 N2 C8 . . . . -91.5(4) ?
    Cl3 Cr1 N2 C8 . . . . 90.5(4) ?
    N2 Cr1 N3 C13 . . . . 0.9(4) ?
    N1 Cr1 N3 C13 . . . . 0.6(7) ?
    Cl1 Cr1 N3 C13 . . . . -178.1(4) ?
    Cl2 Cr1 N3 C13 . . . . -86.9(4) ?
    Cl3 Cr1 N3 C13 . . . . 88.7(4) ?
    N2 Cr1 N3 C14 . . . . 176.2(5) ?
    N1 Cr1 N3 C14 . . . . 175.9(4) ?
    Cl1 Cr1 N3 C14 . . . . -2.8(4) ?
    Cl2 Cr1 N3 C14 . . . . 88.4(4) ?
    Cl3 Cr1 N3 C14 . . . . -96.0(4) ?
    C6 C1 C2 C3 . . . . 0.3(11) ?
    C1 C2 C3 C4 . . . . 0.8(11) ?
    C1 C2 C3 Br1 . . . . -175.3(5) ?
    C2 C3 C4 C5 . . . . -1.1(11) ?
    Br1 C3 C4 C5 . . . . 174.9(5) ?
    C3 C4 C5 C6 . . . . 0.4(10) ?
    C4 C5 C6 C1 . . . . 0.7(10) ?
    C4 C5 C6 N1 . . . . -176.0(6) ?
    C2 C1 C6 C5 . . . . -1.0(10) ?
    C2 C1 C6 N1 . . . . 175.9(6) ?
    C7 N1 C6 C5 . . . . -26.0(9) ?
    Cr1 N1 C6 C5 . . . . 154.0(5) ?
    C7 N1 C6 C1 . . . . 157.2(6) ?
    Cr1 N1 C6 C1 . . . . -22.8(8) ?
    C6 N1 C7 C8 . . . . 179.5(5) ?
    Cr1 N1 C7 C8 . . . . -0.6(7) ?
    C12 N2 C8 C9 . . . . 1.4(9) ?
    Cr1 N2 C8 C9 . . . . -180.0(4) ?
    C12 N2 C8 C7 . . . . -179.9(5) ?
    Cr1 N2 C8 C7 . . . . -1.3(7) ?
    N1 C7 C8 N2 . . . . 1.2(8) ?
    N1 C7 C8 C9 . . . . 179.8(6) ?
    N2 C8 C9 C10 . . . . -0.7(9) ?
    C7 C8 C9 C10 . . . . -179.2(6) ?
    C8 C9 C10 C11 . . . . -0.2(10) ?
    C9 C10 C11 C12 . . . . 0.4(9) ?
    C8 N2 C12 C11 . . . . -1.2(8) ?
    Cr1 N2 C12 C11 . . . . -179.8(4) ?
    C8 N2 C12 C13 . . . . 178.6(5) ?
    Cr1 N2 C12 C13 . . . . 0.0(6) ?
    C10 C11 C12 N2 . . . . 0.2(9) ?
    C10 C11 C12 C13 . . . . -179.5(6) ?
    C14 N3 C13 C12 . . . . -176.8(5) ?
    Cr1 N3 C13 C12 . . . . -1.2(7) ?
    N2 C12 C13 N3 . . . . 0.8(7) ?
    C11 C12 C13 N3 . . . . -179.4(6) ?
    C13 N3 C14 C15 . . . . 67.8(7) ?
    Cr1 N3 C14 C15 . . . . -107.2(5) ?
    C13 N3 C14 C19 . . . . -111.8(7) ?
    Cr1 N3 C14 C19 . . . . 73.1(7) ?
    C19 C14 C15 C16 . . . . 2.3(9) ?
    N3 C14 C15 C16 . . . . -177.3(5) ?
    C14 C15 C16 C17 . . . . 0.1(9) ?
    C15 C16 C17 C18 . . . . -2.0(10) ?
    C15 C16 C17 Br2 . . . . 178.8(5) ?
    C16 C17 C18 C19 . . . . 1.5(11) ?
    Br2 C17 C18 C19 . . . . -179.3(5) ?
    C15 C14 C19 C18 . . . . -2.9(10) ?
    N3 C14 C19 C18 . . . . 176.8(6) ?
    C17 C18 C19 C14 . . . . 0.9(11) ?
data_global
_journal_date_recd_electronic     2010-08-26
_journal_date_accepted     2010-08-28
_journal_name_full     'Acta Crystallographica, Section E'
_journal_year     2010
_journal_volume     66
_journal_issue     10
_journal_page_first     m1215
_journal_page_last     m1215
_journal_paper_category     QM
_journal_coeditor_code     NG5023
_publ_contact_author_name     'Xiao-Ping Li'
_publ_contact_author_address
;
Department of Chemistry,Shaanxi Key Laboratory for Physico-Inorganic
 Chemistry,Northwest University,Xi'an 710069,People's Republic of China
;
_publ_contact_author_email     'jszhao@nwu.edu.cn'
_publ_contact_author_fax     '86-029-88303845'
_publ_contact_author_phone     '86-13096987598'
_publ_section_title
;\
{2,6-Bis[(4-bromophenyl)iminomethyl]pyridine-\k^3^<i>N</i>,<i>N</i>',\
<i>N</i>''}trichloridochromium(III)
;
loop_
    _publ_author_name
    _publ_author_footnote
    _publ_author_address
    'Li, Xiao-Ping' .
;
Department of Chemistry
Shaanxi Key Laboratory for Physico-Inorganic Chemistry
Northwest University
Xi'an 710069
People's Republic of China
;
    'Liu, Yong-Yong' .
;
Department of Chemistry
Shaanxi Key Laboratory for Physico-Inorganic Chemistry
Northwest University
Xi'an 710069
People's Republic of China
;
    'Zhao, Jian-She' .
;
Department of Chemistry
Shaanxi Key Laboratory for Physico-Inorganic Chemistry
Northwest University
Xi'an 710069
People's Republic of China
;
