# Supplementary material for: {2,6-Bis[(4-bromo­phen­yl)imino­meth­yl]pyridine-κ3 N,N′,N′′}trichlorido­chromium(III)
Source: Acta Crystallogr Sect E Struct Rep Online. 2010 Sep 8;66(Pt 10):m1215. doi: 10.1107/S1600536810034689 (PMC2983151; doi:10.1107/S1600536810034689)
Supplement: Supplementary file 2 [file e-66-m1215-Isup2.hkl]

# 
# h,k,l, Fc-squared, Fo-squared, sigma(Fo-squared) and status flag 
# 
data_I
_shelx_title ' xb3853_0m in P2(1)/n             P21/c' 
_shelx_refln_list_code          4 
_shelx_F_calc_maximum      344.26 
_exptl_crystal_F_000      1172.00 
_reflns_d_resolution_high  0.8125 
 
loop_ 
 _symmetry_equiv_pos_as_xyz 
 'x, y, z' 
 '-x, y+1/2, -z+1/2' 
 '-x, -y, -z' 
 'x, -y-1/2, z-1/2' 
 
_cell_length_a    13.7220 
_cell_length_b    10.1110 
_cell_length_c    18.9050 
_cell_angle_alpha  90.000 
_cell_angle_beta  124.702 
_cell_angle_gamma  90.000 
 
_shelx_F_squared_multiplier     1.000 
 
loop_ 
 _refln_index_h 
 _refln_index_k 
 _refln_index_l 
 _refln_F_squared_calc 
 _refln_F_squared_meas 
 _refln_F_squared_sigma 
 _refln_observed_status 
   2   0   0     4221.77     4181.08    162.98 o 
   3   0   0    24917.19    25326.96    922.05 o 
   4   0   0     5345.62     5554.39    167.03 o 
   5   0   0     5799.58     5504.24    172.73 o 
   6   0   0     5335.48     5278.74    173.43 o 
   7   0   0    28097.66    28774.42    788.39 o 
   8   0   0     3211.01     2814.78    309.57 o 
   9   0   0       93.90      115.98     37.18 o 
  10   0   0     1351.70     1244.18    146.79 o 
  11   0   0       12.79       24.45     75.69 o 
  12   0   0     1367.33     1516.69    182.89 o 
  13   0   0      179.22       88.50    105.97 o 
   1   1   0      600.69      753.45     25.35 o 
   2   1   0    11173.02    11538.75    251.58 o 
   3   1   0     9470.70     9694.67    216.74 o 
   4   1   0     4092.21     4391.61    123.70 o 
   5   1   0      384.13      351.14     25.24 o 
   6   1   0     2822.18     2978.61     90.14 o 
   7   1   0       23.61       -5.72     17.66 o 
   8   1   0       18.59       35.22     20.99 o 
   9   1   0      719.53      614.79     53.51 o 
  10   1   0        1.61        3.47     33.16 o 
  11   1   0       53.57       -4.13     54.18 o 
  12   1   0      298.41      232.90     76.58 o 
  13   1   0      271.78      253.84     84.04 o 
   0   2   0     5538.92     6107.95    201.40 o 
   1   2   0     3614.94     4100.76     87.15 o 
   2   2   0    14310.32    14894.28    326.43 o 
   3   2   0      524.20      623.43     58.72 o 
   4   2   0       73.94       65.82     13.43 o 
   5   2   0     3990.68     4247.10    112.61 o 
   6   2   0      240.41      286.53     44.48 o 
   7   2   0      544.65      620.67     39.24 o 
   8   2   0     1038.63     1157.20     81.71 o 
   9   2   0       92.10        3.00     37.67 o 
  10   2   0      342.02      361.96     51.77 o 
  11   2   0       90.42       87.93     43.86 o 
  12   2   0       27.52        8.73     66.69 o 
  13   2   0        0.31       46.26    131.00 o 
   1   3   0     4176.42     4425.68     86.93 o 
   2   3   0       23.23       43.14     17.83 o 
   3   3   0      695.28      616.50     34.22 o 
   4   3   0      244.80      250.44     20.84 o 
   5   3   0      412.07      390.19     51.33 o 
   6   3   0     3581.26     3276.75     96.86 o 
   7   3   0      139.27      141.75     46.58 o 
   8   3   0      322.53      348.68     57.06 o 
   9   3   0        7.97       -3.15     38.52 o 
  10   3   0       24.38       -2.36     43.59 o 
  11   3   0       81.34       84.16     90.24 o 
  12   3   0        9.59        9.27     45.70 o 
  13   3   0       58.24       83.26     79.04 o 
   0   4   0    85449.53    89646.64   3209.18 o 
   1   4   0      259.98      280.20     16.39 o 
   2   4   0      508.27      525.83     29.21 o 
   3   4   0    17551.69    17826.90    351.61 o 
   4   4   0     4631.10     4681.77    132.72 o 
   5   4   0     4774.27     4523.17    123.61 o 
   6   4   0     2160.68     2169.55    108.78 o 
   7   4   0     5495.14     5387.26    201.61 o 
   8   4   0      877.45     1058.08     87.12 o 
   9   4   0      340.24      324.84     82.68 o 
  10   4   0      547.63      582.49     79.31 o 
  11   4   0       78.08       68.04     59.35 o 
  12   4   0      599.39      701.50    325.51 o 
  13   4   0       23.07       22.16     55.15 o 
   1   5   0     3423.86     3676.68     74.51 o 
   2   5   0        3.86       49.38     25.04 o 
   3   5   0      250.02      321.16     27.23 o 
   4   5   0      362.12      441.77     55.26 o 
   5   5   0      294.86      347.07     51.34 o 
   6   5   0     3212.49     3669.46    156.98 o 
   7   5   0      185.05      207.99     57.06 o 
   8   5   0      129.91      126.93     72.78 o 
   9   5   0        1.37       16.36     43.08 o 
  10   5   0      223.10      138.29     93.16 o 
  11   5   0        2.30       33.70     56.74 o 
  12   5   0      270.05      463.22     89.51 o 
   0   6   0        3.25       29.78     18.61 o 
   1   6   0     2065.48     2075.97     63.42 o 
   2   6   0    10126.59    10865.30    208.07 o 
   3   6   0      292.04      333.61     32.20 o 
   4   6   0       55.95       79.40     32.17 o 
   5   6   0     9244.06     9110.47    304.36 o 
   6   6   0       19.36       83.27     44.60 o 
   7   6   0       97.21       68.39     49.20 o 
   8   6   0      675.54      607.90    163.64 o 
   9   6   0      103.04      107.96     60.52 o 
  10   6   0       73.59      -31.00     50.87 o 
  11   6   0      156.27      306.71     80.54 o 
  12   6   0       89.80      148.91     79.68 o 
   1   7   0     1583.07     1697.80     69.37 o 
   2   7   0      268.37      294.96     35.39 o 
   3   7   0      570.03      538.05     88.11 o 
   4   7   0       42.62      107.57     50.88 o 
   5   7   0      253.96      172.49     62.30 o 
   6   7   0     3295.31     3116.51    155.69 o 
   7   7   0       93.86       57.47     51.17 o 
   8   7   0       41.97        5.38     53.43 o 
   9   7   0        3.28       27.87     59.58 o 
  10   7   0        8.54       51.65     63.62 o 
  11   7   0        0.74      -54.08     65.75 o 
   0   8   0     8077.35     8929.98    301.28 o 
   1   8   0       37.87       19.08     27.68 o 
   2   8   0       67.05       61.11     29.47 o 
   3   8   0      171.21      265.91     49.80 o 
   4   8   0       35.78      -32.66     32.66 o 
   5   8   0      521.15      648.86     83.16 o 
   6   8   0      394.53      350.71     72.34 o 
   7   8   0     1610.96     1607.23    178.83 o 
   8   8   0      256.28      259.97    115.29 o 
   9   8   0       34.86       12.86     61.83 o 
  10   8   0        4.14        8.41     66.56 o 
   1   9   0     3852.62     4023.83    126.85 o 
   2   9   0       11.25       45.39     41.40 o 
   3   9   0      172.86      262.79     55.18 o 
   4   9   0        9.22      -41.47     45.73 o 
   5   9   0       16.46      -49.99     50.04 o 
   6   9   0      967.76     1088.57    109.12 o 
   7   9   0        1.26       62.22     61.96 o 
   8   9   0      226.26      194.23    145.56 o 
   9   9   0       44.07       57.22     69.87 o 
   0  10   0      507.06      531.27    101.32 o 
   1  10   0      829.14      834.56     79.81 o 
   2  10   0     2416.94     2649.57    188.49 o 
   3  10   0       46.88       87.25     50.10 o 
   4  10   0      324.17      221.16     60.94 o 
   5  10   0     1272.43     1133.77    115.32 o 
   6  10   0      114.87      160.47     73.51 o 
   7  10   0      205.77      269.60     82.14 o 
   8  10   0      167.07       24.31    113.54 o 
   1  11   0       16.82       23.46     51.73 o 
   2  11   0       53.37       19.27     52.12 o 
   3  11   0        0.57      -37.42     47.48 o 
   4  11   0       62.55       25.66     55.86 o 
   5  11   0        0.35      -58.66     58.66 o 
   6  11   0       76.00       42.23    200.87 o 
   0  12   0      503.32      614.90    164.21 o 
   1  12   0       67.36       -0.02     83.57 o 
   2  12   0       44.55       73.58    104.22 o 
   3  12   0       32.74        3.52     61.08 o 
 -14   1   1        1.64      -14.13     74.51 o 
 -13   1   1      128.28      120.10     73.61 o 
 -12   1   1        4.51        3.16     79.18 o 
 -11   1   1       98.93       64.80     51.97 o 
 -10   1   1        1.37        9.66     30.26 o 
  -9   1   1      146.90      107.05     25.54 o 
  -8   1   1       10.65       -6.70     17.98 o 
  -7   1   1      525.18      489.03     35.05 o 
  -6   1   1        5.59       -0.76     18.84 o 
  -5   1   1     1380.20     1263.41     46.94 o 
  -4   1   1     1747.31     1646.18     51.26 o 
  -3   1   1     1539.17     1737.51     49.18 o 
  -2   1   1    11693.09    11740.94    313.16 o 
  -1   1   1     3142.66     3446.46     62.98 o 
   0   1   1     6081.44     6804.90    153.37 o 
   1   1   1     9184.94     9525.16    210.89 o 
   2   1   1    17369.04    17847.38    384.63 o 
   3   1   1    12289.49    13523.76    298.44 o 
   4   1   1     1442.22     1488.92     50.03 o 
   5   1   1     8459.67     8189.27    196.15 o 
   6   1   1      510.72      536.42     34.98 o 
   7   1   1     3957.14     4197.17    121.23 o 
   8   1   1     1030.56     1054.38     63.91 o 
   9   1   1      473.54      490.61     52.39 o 
  10   1   1      326.46      403.36     74.92 o 
  11   1   1       18.43       29.71     63.46 o 
  12   1   1      204.24      252.99     83.94 o 
  13   1   1       26.05      -69.16     69.16 o 
 -14   2   1       42.58      -15.60     69.90 o 
 -13   2   1      223.03      293.98     93.16 o 
 -12   2   1     2158.26     2295.27    202.65 o 
 -11   2   1       40.18       34.91     38.64 o 
 -10   2   1       74.25       39.09     61.72 o 
  -9   2   1      931.39     1035.83     80.27 o 
  -8   2   1     1596.83     1580.56     95.70 o 
  -7   2   1     9042.95     8907.73    219.29 o 
  -6   2   1     1574.14     1806.54     63.23 o 
  -5   2   1    18036.59    16765.82    374.61 o 
  -4   2   1     1214.24     1225.62     68.01 o 
  -3   2   1    25744.09    27740.98    595.70 o 
  -2   2   1    18455.04    19618.38    371.71 o 
  -1   2   1     9280.10    10501.41    182.18 o 
   0   2   1     8232.14     8995.88    177.90 o 
   1   2   1    16739.00    18187.12    344.49 o 
   2   2   1     8026.17     7502.03    219.45 o 
   3   2   1     1691.25     1568.62     69.64 o 
   4   2   1    16339.04    17336.67    383.96 o 
   5   2   1     8573.02     8159.16    196.16 o 
   6   2   1     2759.10     2828.58     86.13 o 
   7   2   1      146.34      141.20     39.29 o 
   8   2   1     1000.43      894.84    140.37 o 
   9   2   1      244.21      198.65     52.12 o 
  10   2   1        2.31        7.29     37.84 o 
  11   2   1       11.31       12.30     56.69 o 
  12   2   1      147.22      166.85     90.25 o 
  13   2   1       78.88       92.61     80.58 o 
 -13   3   1      142.38      177.15     84.76 o 
 -12   3   1        0.06      -40.31     40.31 o 
 -11   3   1       24.18       49.65     82.09 o 
 -10   3   1      537.52      536.67     71.63 o 
  -9   3   1      277.73      358.93     60.12 o 
  -8   3   1      810.46      849.34    189.86 o 
  -7   3   1     2144.28     2147.91     75.85 o 
  -6   3   1      144.94      156.73     24.04 o 
  -5   3   1     2590.04     2437.30     75.17 o 
  -4   3   1     1358.88     1457.51     50.75 o 
  -3   3   1     6900.55     7310.81    153.42 o 
  -2   3   1      951.23     1026.88     47.65 o 
  -1   3   1     4457.71     4645.76     90.01 o 
   0   3   1    12669.00    13675.17    271.37 o 
   1   3   1     1936.41     2027.76     54.91 o 
   2   3   1    10257.63    10304.74    207.27 o 
   3   3   1     1266.05     1523.55     73.34 o 
   4   3   1     5166.76     4812.56    234.19 o 
   5   3   1     7477.04     7061.45    230.12 o 
   6   3   1     1530.48     1715.28     94.66 o 
   7   3   1     2955.82     2955.78    133.73 o 
   8   3   1     1330.16     1389.86    166.01 o 
   9   3   1      394.61      336.10     62.63 o 
  10   3   1      409.39      471.99     72.93 o 
  11   3   1       22.01      -49.97     49.97 o 
  12   3   1      579.67      729.49    149.07 o 
  13   3   1      100.35      183.29     97.26 o 
 -13   4   1        1.46       33.89     74.52 o 
 -12   4   1      188.02      172.82     75.69 o 
 -11   4   1        1.14      -43.22     46.66 o 
 -10   4   1      206.97      275.72     64.23 o 
  -9   4   1      402.30      445.31     77.45 o 
  -8   4   1       33.76        8.16     37.40 o 
  -7   4   1     4214.03     4668.36    257.80 o 
  -6   4   1       71.09       69.59     23.94 o 
  -5   4   1      743.16      681.96     74.01 o 
  -4   4   1     4699.09     4866.09    130.25 o 
  -3   4   1     5122.27     5454.73    124.98 o 
  -2   4   1     4358.06     4485.68    115.55 o 
  -1   4   1     3039.03     3136.10     69.08 o 
   0   4   1     9778.59    10786.34    194.77 o 
   1   4   1      978.11     1217.16     44.31 o 
   2   4   1       91.09      111.68     23.39 o 
   3   4   1     2230.62     2047.95     66.49 o 
   4   4   1      499.51      498.25     30.19 o 
   5   4   1        2.21      -19.38     25.37 o 
   6   4   1     1039.83     1093.45     80.24 o 
   7   4   1      174.67      163.21     46.09 o 
   8   4   1       29.03      -14.86     41.07 o 
   9   4   1       34.94       12.74     45.04 o 
  10   4   1      145.35      174.44     60.43 o 
  11   4   1        1.81       10.56     56.47 o 
  12   4   1        1.35      -16.20     59.20 o 
 -13   5   1      189.32      189.68     75.79 o 
 -12   5   1        1.29       25.63     63.23 o 
 -11   5   1      191.52      310.49     74.88 o 
 -10   5   1       18.24      -30.64     46.47 o 
  -9   5   1      138.32      121.67     62.30 o 
  -8   5   1       90.19      188.90     91.99 o 
  -7   5   1        2.00       96.06     43.64 o 
  -6   5   1     2867.07     2857.64    131.87 o 
  -5   5   1      721.00      800.81     46.02 o 
  -4   5   1        0.06        3.64     16.63 o 
  -3   5   1       78.14       63.53     25.23 o 
  -2   5   1      656.15      660.53     29.94 o 
  -1   5   1     2780.72     3069.50     71.92 o 
   0   5   1       36.58       34.09     14.58 o 
   1   5   1     2573.63     2730.30     78.32 o 
   2   5   1        2.08       61.31     16.89 o 
   3   5   1      481.27      456.17     43.54 o 
   4   5   1       33.20       56.50     43.08 o 
   5   5   1       88.65      103.27     40.17 o 
   6   5   1      219.53      184.62     50.15 o 
   7   5   1       39.74       -9.25     54.15 o 
   8   5   1      396.59      332.08     65.00 o 
   9   5   1       46.63      176.65     61.16 o 
  10   5   1        3.04      -26.17     97.81 o 
  11   5   1       21.93      -55.79     55.79 o 
  12   5   1       40.40       51.03     70.49 o 
 -12   6   1      652.81      739.14    234.09 o 
 -11   6   1       19.50      -42.61     51.17 o 
 -10   6   1       12.27       73.76     59.18 o 
  -9   6   1       16.22      -10.36     48.12 o 
  -8   6   1      377.02      244.57     68.71 o 
  -7   6   1      629.93      340.33    210.81 o 
  -6   6   1      403.86      452.58     97.83 o 
  -5   6   1     4784.43     4868.23    190.93 o 
  -4   6   1       73.51       35.37     20.90 o 
  -3   6   1     5983.83     6221.90    150.54 o 
  -2   6   1     3605.45     3874.74     81.44 o 
  -1   6   1     5395.45     5397.88    104.00 o 
   0   6   1      199.45      228.48     20.52 o 
   1   6   1      520.65      584.12     39.07 o 
   2   6   1      854.25      846.96     38.90 o 
   3   6   1     2883.92     2578.28    101.76 o 
   4   6   1     1031.25     1070.36     83.53 o 
   5   6   1      704.39      779.64     75.78 o 
   6   6   1      926.29      895.77     85.22 o 
   7   6   1      132.76      113.37     74.53 o 
   8   6   1      219.10      153.86     59.87 o 
   9   6   1        2.47       55.57     46.91 o 
  10   6   1      295.83      252.86     77.22 o 
  11   6   1      106.01       58.86     94.32 o 
 -11   7   1       41.60      -11.41     68.27 o 
 -10   7   1       82.88        2.11     71.61 o 
  -9   7   1       32.65       -2.66     55.89 o 
  -8   7   1        4.45       35.78     52.24 o 
  -7   7   1     1026.10     1083.18     97.97 o 
  -6   7   1      612.43      487.62     70.70 o 
  -5   7   1        3.29       40.58     42.72 o 
  -4   7   1       38.96       31.32     32.63 o 
  -3   7   1      320.95      314.11     43.10 o 
  -2   7   1        7.73       41.14     27.73 o 
  -1   7   1       46.74       55.82     23.84 o 
   0   7   1     2700.53     2931.00     93.04 o 
   1   7   1      443.09      560.90     35.43 o 
   2   7   1     1512.15     1469.69     81.34 o 
   3   7   1       32.51       11.51     26.22 o 
   4   7   1       34.02      -13.28     71.03 o 
   5   7   1     1342.18     1299.85     99.68 o 
   6   7   1      656.48      679.44    191.59 o 
   7   7   1      815.37      760.71    121.71 o 
   8   7   1      510.74      434.77    104.81 o 
   9   7   1        5.85       -5.81     59.84 o 
  10   7   1       48.75        6.99     66.69 o 
  11   7   1       26.60       53.60     72.54 o 
 -11   8   1        1.83      -25.14     71.92 o 
 -10   8   1      229.30      378.32     89.65 o 
  -9   8   1       53.69       99.38    111.20 o 
  -8   8   1       45.29      -18.49     53.55 o 
  -7   8   1      277.13      237.37     68.45 o 
  -6   8   1      107.18       85.15     52.99 o 
  -5   8   1      362.54      354.12     55.32 o 
  -4   8   1     3274.96     2964.98    126.63 o 
  -3   8   1     1875.29     1939.80     98.50 o 
  -2   8   1       11.66       13.74     30.59 o 
  -1   8   1     1166.52     1249.49     64.52 o 
   0   8   1     3776.63     4270.44    124.78 o 
   1   8   1     2134.89     1857.20     92.85 o 
   2   8   1     2372.07     2241.87    106.51 o 
   3   8   1     1366.04     1508.75     91.05 o 
   4   8   1      125.61      155.20     44.39 o 
   5   8   1       43.09       26.32     48.16 o 
   6   8   1       62.19        4.66     51.87 o 
   7   8   1      363.13      408.27     77.59 o 
   8   8   1      129.72      147.12     70.22 o 
   9   8   1       15.44      -20.99     72.78 o 
  10   8   1        8.64      -18.97    100.72 o 
  -9   9   1       22.53      -67.81    100.14 o 
  -8   9   1       54.97       47.45     54.48 o 
  -7   9   1       33.97       27.87     55.11 o 
  -6   9   1      101.40      120.46     61.97 o 
  -5   9   1      268.40      197.64     63.60 o 
  -4   9   1      191.93      154.08     48.28 o 
  -3   9   1       72.26       87.22     46.03 o 
  -2   9   1      278.09      252.26     52.34 o 
  -1   9   1       77.58       67.68     34.47 o 
   0   9   1       12.55       25.50     31.20 o 
   1   9   1        2.66       15.34     41.40 o 
   2   9   1       63.19       21.78     41.93 o 
   3   9   1      528.20      599.47     99.99 o 
   4   9   1       25.91       36.11     45.82 o 
   5   9   1        1.82        1.67     52.40 o 
   6   9   1       16.19       12.08     55.95 o 
   7   9   1      242.72       99.23     69.49 o 
   8   9   1        2.84      -40.66     61.78 o 
   9   9   1       12.04      -60.71     60.71 o 
  -8  10   1       66.18      197.23     83.64 o 
  -7  10   1       75.79       15.14     63.40 o 
  -6  10   1        3.70      -22.03     60.33 o 
  -5  10   1      121.38      149.60     56.45 o 
  -4  10   1      100.80       33.47     48.77 o 
  -3  10   1      280.98      278.01     59.45 o 
  -2  10   1        4.86      -29.97     44.84 o 
  -1  10   1      313.51      175.66     57.14 o 
   0  10   1      134.12      184.44     97.06 o 
   1  10   1        0.85      -19.12     43.47 o 
   2  10   1       15.87       26.64     47.10 o 
   3  10   1      117.24       43.94     51.00 o 
   4  10   1        0.11       -2.57     46.20 o 
   5  10   1        4.53      -49.62     57.69 o 
   6  10   1      388.99      172.05     78.75 o 
   7  10   1       44.68        7.37     65.71 o 
  -6  11   1       55.78       -5.49     67.61 o 
  -5  11   1       48.01       80.02     59.43 o 
  -4  11   1       62.48       97.19     58.58 o 
  -3  11   1        2.25      -23.13     50.84 o 
  -2  11   1        5.28       14.77     52.06 o 
  -1  11   1      287.34      274.89     89.34 o 
   0  11   1       79.75      105.14     78.84 o 
   1  11   1      182.07      126.57     89.12 o 
   2  11   1      195.81      137.25     61.95 o 
   3  11   1        5.57       78.57     57.05 o 
   4  11   1        3.78      -28.44     54.00 o 
   5  11   1      197.41       81.16     73.89 o 
   6  11   1        0.79      -61.78     61.78 o 
  -4  12   1       91.34      150.60     77.39 o 
  -3  12   1      173.16      167.00    132.46 o 
  -2  12   1      147.63       60.17     83.26 o 
  -1  12   1      322.00      472.70    107.46 o 
   0  12   1      379.44      438.23    171.77 o 
   1  12   1      235.48      174.87     86.65 o 
   2  12   1       87.97       27.04     61.37 o 
   3  12   1      143.04      104.16     68.24 o 
 -14   0   2       24.43      -43.08     91.99 o 
 -13   0   2      474.74      421.58    119.95 o 
 -12   0   2     1375.49     1355.97    164.25 o 
 -11   0   2        4.97        1.24     37.48 o 
 -10   0   2      214.50      206.87     45.02 o 
  -9   0   2       97.17       99.84     75.11 o 
  -8   0   2     1213.99     1237.46     71.07 o 
  -7   0   2     6694.06     6637.42    210.24 o 
  -6   0   2     8369.59     7928.12    237.65 o 
  -5   0   2     2739.30     2949.76    107.35 o 
  -4   0   2     9545.57    10383.45    366.08 o 
  -3   0   2    84201.33    92337.53   3484.41 o 
  -2   0   2    20938.73    20730.56    751.06 o 
  -1   0   2      934.67     1030.51     33.81 o 
   0   0   2     2517.06     2643.04    104.22 o 
   1   0   2    16659.60        3.58      4.77 o 
   2   0   2     4943.04     4839.25    194.32 o 
   3   0   2    19790.55    20252.30    749.03 o 
   4   0   2     1410.84     1230.25    138.11 o 
   5   0   2     1107.45      830.11    298.28 o 
   6   0   2     2969.69     2826.52    113.95 o 
   7   0   2       39.09       35.38     47.74 o 
   8   0   2      314.38      391.49     51.03 o 
   9   0   2      623.68      747.72    122.29 o 
  10   0   2      110.54       51.24     73.36 o 
  11   0   2        6.48      -19.80     79.18 o 
  12   0   2      122.04      149.05    111.79 o 
 -14   1   2       70.30      -82.09     82.09 o 
 -13   1   2        9.96      -26.21     58.01 o 
 -12   1   2      793.44      864.58    209.65 o 
 -11   1   2       88.70      171.66     43.43 o 
 -10   1   2     1122.32     1167.06     68.89 o 
  -9   1   2      110.37       78.84     23.06 o 
  -8   1   2     1207.18     1162.84     85.15 o 
  -7   1   2     7842.49     7750.94    191.65 o 
  -6   1   2      138.20      169.11     41.51 o 
  -5   1   2    20180.85    19594.23    429.96 o 
  -4   1   2       34.46       79.27     12.99 o 
  -3   1   2    22434.65    21675.96    465.04 o 
  -2   1   2    26490.74    28855.04    531.85 o 
  -1   1   2      256.14      260.96     16.20 o 
   0   1   2    18340.43    20221.11    440.59 o 
   1   1   2    10732.15    10698.92    292.52 o 
   2   1   2     1499.70     1505.58     44.42 o 
   3   1   2    16373.58    16516.86    362.92 o 
   4   1   2      363.22      390.64     33.66 o 
   5   1   2    11644.51    11357.99    264.24 o 
   6   1   2      722.88      612.95     38.60 o 
   7   1   2     6600.54     6701.29    226.88 o 
   8   1   2      872.54      942.62     99.32 o 
   9   1   2       59.72      -13.53     32.90 o 
  10   1   2      590.26      489.76     81.86 o 
  11   1   2       36.06       77.43     65.03 o 
  12   1   2      437.93      338.59     89.71 o 
 -14   2   2       13.91       60.59     77.81 o 
 -13   2   2        2.33      -39.93    153.70 o 
 -12   2   2        1.45      -23.95     36.71 o 
 -11   2   2        0.69       20.27     36.32 o 
 -10   2   2       86.67       94.26     44.20 o 
  -9   2   2        8.82        3.15     29.29 o 
  -8   2   2       43.30       67.82     39.46 o 
  -7   2   2      219.17      244.19     28.38 o 
  -6   2   2      723.01      673.99     37.11 o 
  -5   2   2     1141.31     1261.81     70.26 o 
  -4   2   2      355.80      375.71     27.30 o 
  -3   2   2      414.74      496.12     29.65 o 
  -2   2   2     5234.75     5662.37    104.51 o 
  -1   2   2       72.08       90.22     12.98 o 
   0   2   2     7579.07     8335.28    147.16 o 
   1   2   2     3063.21     3230.61     98.71 o 
   2   2   2      228.88      224.27     46.00 o 
   3   2   2        8.48       17.79     20.38 o 
   4   2   2      300.67      345.38     28.70 o 
   5   2   2     2135.13     2153.79     68.56 o 
   6   2   2      172.51      193.13     40.46 o 
   7   2   2       10.66       31.57     33.81 o 
   8   2   2      156.97      142.88     44.58 o 
   9   2   2      254.09      362.76     62.39 o 
  10   2   2       18.81      -24.02     43.19 o 
  11   2   2       13.92       27.61     61.99 o 
  12   2   2       28.76       18.63     67.52 o 
 -14   3   2       13.15       -0.86     74.89 o 
 -13   3   2       92.13      111.13     72.30 o 
 -12   3   2      164.76      191.24     63.79 o 
 -11   3   2       76.03      179.92     56.18 o 
 -10   3   2      210.21      236.63     56.18 o 
  -9   3   2      119.48      157.37     48.37 o 
  -8   3   2      752.01      593.38     62.53 o 
  -7   3   2     2563.48     2484.05     83.36 o 
  -6   3   2      143.93      147.74     22.26 o 
  -5   3   2     1572.92     1517.26     55.24 o 
  -4   3   2      356.14      304.46     24.24 o 
  -3   3   2      324.66      263.55     26.32 o 
  -2   3   2     1414.85     1538.17     48.70 o 
  -1   3   2       77.64       98.72     13.55 o 
   0   3   2    14790.96    16302.19    319.27 o 
   1   3   2     5021.98     5151.33    112.18 o 
   2   3   2      278.45      282.91     33.73 o 
   3   3   2     1068.79     1090.02     62.60 o 
   4   3   2      302.47      310.13     41.53 o 
   5   3   2     1318.71     1354.83     81.13 o 
   6   3   2      821.63      836.20     92.02 o 
   7   3   2     1080.31     1099.18     84.07 o 
   8   3   2      198.73      292.66     57.91 o 
   9   3   2       77.28       63.99     45.88 o 
  10   3   2       43.25       29.30     53.72 o 
  11   3   2       58.94       55.85     61.67 o 
  12   3   2      112.49       88.46     79.30 o 
 -13   4   2      435.03      397.39    126.94 o 
 -12   4   2      370.58      357.14     74.11 o 
 -11   4   2      150.06      109.41     57.07 o 
 -10   4   2        6.10       17.49     46.38 o 
  -9   4   2      250.39      159.90    181.08 o 
  -8   4   2        4.04        1.66     43.08 o 
  -7   4   2     3708.41     3927.28    157.93 o 
  -6   4   2     8727.92     8408.15    601.26 o 
  -5   4   2      133.89      134.11     22.30 o 
  -4   4   2     1691.53     1897.00     58.95 o 
  -3   4   2     1088.65     1127.29     37.90 o 
  -2   4   2     3653.61     3701.51     81.08 o 
  -1   4   2      669.54      707.02     28.78 o 
   0   4   2    17908.62    19370.29    337.40 o 
   1   4   2    24472.97    26420.24    452.64 o 
   2   4   2     2316.14     2757.44    102.50 o 
   3   4   2     3069.72     2884.35    118.30 o 
   4   4   2      430.39      330.17     47.17 o 
   5   4   2      429.47      484.28    115.88 o 
   6   4   2      452.97      394.87     57.19 o 
   7   4   2     1234.34     1264.81     92.65 o 
   8   4   2      693.51      703.09    140.93 o 
   9   4   2       24.46       83.56     53.97 o 
  10   4   2        3.56       52.25     54.92 o 
  11   4   2        2.75        0.39     57.59 o 
  12   4   2       92.58        3.49    102.47 o 
 -13   5   2       88.30       57.38     67.14 o 
 -12   5   2      658.50      722.88     97.80 o 
 -11   5   2      134.69      208.76     66.59 o 
 -10   5   2      640.69      795.14     95.50 o 
  -9   5   2        4.39       43.47     58.80 o 
  -8   5   2     1335.50      877.25    114.17 o 
  -7   5   2     6354.49     6580.76    237.24 o 
  -6   5   2     1602.24     1701.63     70.25 o 
  -5   5   2    11844.04    11696.06    282.05 o 
  -4   5   2     3036.88     3150.43     87.96 o 
  -3   5   2     1281.76     1233.10     43.58 o 
  -2   5   2     7592.31     7909.00    138.65 o 
  -1   5   2       71.94       71.62     15.59 o 
   0   5   2    48866.08    54563.83    916.29 o 
   1   5   2     2561.88     2368.23     62.77 o 
   2   5   2     4217.04     4317.46    108.50 o 
   3   5   2     8613.38     8671.63    315.13 o 
   4   5   2       20.46       23.06     30.22 o 
   5   5   2     3133.93     3433.68    150.42 o 
   6   5   2     1701.17     1581.27    104.16 o 
   7   5   2     5391.62     5784.64    225.57 o 
   8   5   2      770.82      805.04     88.90 o 
   9   5   2       62.96      -31.17     54.73 o 
  10   5   2      112.61      124.65     66.02 o 
  11   5   2        1.55       23.11     81.51 o 
 -12   6   2       13.21       -4.50     64.44 o 
 -11   6   2        4.81      -80.93     80.93 o 
 -10   6   2        1.76        3.37     54.64 o 
  -9   6   2      185.90      176.68     56.87 o 
  -8   6   2      195.34       55.63     46.40 o 
  -7   6   2       37.75       56.74     44.73 o 
  -6   6   2       89.04      104.17     45.65 o 
  -5   6   2      557.48      553.89     61.37 o 
  -4   6   2      237.14      260.06     31.60 o 
  -3   6   2     3013.17     3181.12     81.79 o 
  -2   6   2     4611.18     4706.60    182.60 o 
  -1   6   2     2965.44     3147.35     92.07 o 
   0   6   2     1181.05     1273.95     50.50 o 
   1   6   2     1048.31     1058.55     50.66 o 
   2   6   2     2202.39     2167.23     63.80 o 
   3   6   2      667.16      780.91    104.20 o 
   4   6   2     2478.60     2439.59    215.05 o 
   5   6   2      570.24      534.12     69.50 o 
   6   6   2      155.82      120.78     52.04 o 
   7   6   2       88.22       71.14     52.04 o 
   8   6   2       70.58       82.05     55.94 o 
   9   6   2       16.76       70.74     62.30 o 
  10   6   2       12.52      124.79     80.35 o 
  11   6   2        0.43       31.15     85.00 o 
 -12   7   2        2.69      -22.18     67.56 o 
 -11   7   2        4.08       90.40     73.06 o 
 -10   7   2       89.79       64.91     57.48 o 
  -9   7   2       13.56       -0.68     53.14 o 
  -8   7   2       40.47       50.00     70.45 o 
  -7   7   2        3.26      -47.16     47.16 o 
  -6   7   2      288.63      320.43     60.96 o 
  -5   7   2       24.10       -7.65     32.95 o 
  -4   7   2      232.62      239.87     35.56 o 
  -3   7   2      127.14       99.43     29.75 o 
  -2   7   2      879.25      884.68     73.98 o 
  -1   7   2      207.67      245.29     33.16 o 
   0   7   2      968.44     1065.47     59.64 o 
   1   7   2       55.44       19.37     17.63 o 
   2   7   2      787.05      667.01     47.15 o 
   3   7   2      131.63      112.02     30.92 o 
   4   7   2      334.24      212.32    111.80 o 
   5   7   2      118.23       46.45     72.20 o 
   6   7   2       68.63       68.35     48.68 o 
   7   7   2       30.11      -16.43     50.92 o 
   8   7   2       30.42       58.10     59.03 o 
   9   7   2       83.96       25.43     73.36 o 
  10   7   2       19.69       -3.94     64.05 o 
 -11   8   2      160.34       75.38     76.13 o 
 -10   8   2       25.01       45.02     65.47 o 
  -9   8   2      606.87      581.36     93.49 o 
  -8   8   2      258.74      194.25     68.82 o 
  -7   8   2        1.20      -33.52     47.73 o 
  -6   8   2     1834.02     2063.33    131.70 o 
  -5   8   2      396.27      316.03     68.25 o 
  -4   8   2        0.65       22.90     38.84 o 
  -3   8   2     1187.95     1256.24     66.60 o 
  -2   8   2     1512.80     1454.81     70.06 o 
  -1   8   2      571.02      531.00     47.36 o 
   0   8   2      627.61      673.09     50.44 o 
   1   8   2     2434.04     2189.64    103.77 o 
   2   8   2      184.18      151.73     41.19 o 
   3   8   2      285.42      221.12     48.79 o 
   4   8   2     3688.16     3760.10    177.86 o 
   5   8   2       24.37       90.81     59.97 o 
   6   8   2      614.56      404.96    125.78 o 
   7   8   2      194.75       78.65     61.79 o 
   8   8   2       75.81       94.73     65.18 o 
   9   8   2        3.54        4.66    118.19 o 
 -10   9   2       85.24       40.60     67.66 o 
  -9   9   2       22.43      -13.81     60.70 o 
  -8   9   2       61.39       31.52     69.87 o 
  -7   9   2      151.09      206.08     74.44 o 
  -6   9   2      116.26      167.17     65.47 o 
  -5   9   2     1089.85     1219.40     91.06 o 
  -4   9   2      680.14      839.78     82.09 o 
  -3   9   2      353.15      517.41     97.52 o 
  -2   9   2     3518.03     4106.95    128.87 o 
  -1   9   2       97.75       87.28     36.34 o 
   0   9   2     2723.13     2831.76    124.84 o 
   1   9   2      490.72      616.06     68.53 o 
   2   9   2       15.28       36.25     43.09 o 
   3   9   2      423.61      556.25    143.19 o 
   4   9   2        6.57       28.71     50.03 o 
   5   9   2      716.43      700.90    133.94 o 
   6   9   2      143.73       72.27     61.34 o 
   7   9   2      658.52      752.46    154.90 o 
   8   9   2       63.25       31.01     65.18 o 
  -9  10   2       18.82       31.88     81.69 o 
  -8  10   2      199.49      139.88     75.26 o 
  -7  10   2       65.20       73.40     71.61 o 
  -6  10   2      146.08       95.76     62.66 o 
  -5  10   2      491.73      442.12     71.82 o 
  -4  10   2      845.95      891.84     85.49 o 
  -3  10   2        8.73      -12.22     46.38 o 
  -2  10   2      416.34      435.79     87.62 o 
  -1  10   2     2663.38     2792.80    219.63 o 
   0  10   2      202.46      217.78     57.13 o 
   1  10   2       86.67      149.80     53.93 o 
   2  10   2     1581.48     1673.09    108.13 o 
   3  10   2      659.64      545.43    113.74 o 
   4  10   2        8.51       -4.24     71.03 o 
   5  10   2      195.15        7.09     60.71 o 
   6  10   2      718.42      818.48    111.76 o 
   7  10   2       53.72       21.25     65.47 o 
  -7  11   2        1.91      -71.88     89.66 o 
  -6  11   2       23.89        6.00     61.78 o 
  -5  11   2       25.77       -2.65     54.82 o 
  -4  11   2        0.18      -37.51     50.89 o 
  -3  11   2        2.98       36.13     55.29 o 
  -2  11   2       94.02       34.20     70.40 o 
  -1  11   2       22.25       69.92     98.98 o 
   0  11   2        6.04       -1.51     49.59 o 
   1  11   2       40.63       15.50     54.13 o 
   2  11   2      142.89       99.43     70.16 o 
   3  11   2        1.47      -20.23     54.19 o 
   4  11   2       50.46      -28.02     80.93 o 
   5  11   2      136.68      125.91    204.36 o 
  -4  12   2      102.60       95.31     68.36 o 
  -3  12   2       80.03      -55.53     74.49 o 
  -2  12   2       50.50      -62.56     75.41 o 
  -1  12   2      269.70      250.94     93.77 o 
   0  12   2       78.86       -2.52     96.65 o 
   1  12   2      220.60      178.93     71.41 o 
   2  12   2      293.41      330.97     76.54 o 
 -14   1   3      163.34      108.03     73.06 o 
 -13   1   3        0.44      -11.91     56.69 o 
 -12   1   3     1775.47     1901.77     99.22 o 
 -11   1   3      181.67      196.78     43.80 o 
 -10   1   3      193.43      176.84     33.28 o 
  -9   1   3      130.03      193.11     26.41 o 
  -8   1   3        4.46       42.54     23.47 o 
  -7   1   3     1893.06     1758.76     63.98 o 
  -6   1   3     2552.56     2527.35     76.17 o 
  -5   1   3    17113.05    16619.23    367.83 o 
  -4   1   3      779.29      748.73     30.75 o 
  -3   1   3     1108.41     1106.98     31.93 o 
  -2   1   3    21605.02    21846.79    362.42 o 
  -1   1   3     3836.63     4091.46     67.58 o 
   0   1   3       31.71       14.31      6.78 o 
   1   1   3     9980.99    10159.28    224.92 o 
   2   1   3        7.89       37.72     18.56 o 
   3   1   3      298.52      248.36     20.84 o 
   4   1   3      277.06      271.35     30.47 o 
   5   1   3     1539.05     1531.32     58.72 o 
   6   1   3     1334.11     1346.40     65.47 o 
   7   1   3      801.88      775.44     89.43 o 
   8   1   3       34.24        0.12     30.59 o 
   9   1   3      202.90      191.56     66.70 o 
  10   1   3        0.70        0.62     57.84 o 
  11   1   3        4.72      122.11     72.45 o 
  12   1   3        1.04      -28.94    116.44 o 
 -14   2   3        5.48       49.05     71.87 o 
 -13   2   3      139.43       99.98     48.74 o 
 -12   2   3       19.98       13.36     40.80 o 
 -11   2   3      107.90       37.96     66.31 o 
 -10   2   3      436.06      386.46     58.46 o 
  -9   2   3     1462.42     1622.13    106.34 o 
  -8   2   3      604.22      523.92     40.07 o 
  -7   2   3     2653.31     2650.02     84.34 o 
  -6   2   3      123.77      138.07     21.42 o 
  -5   2   3     1911.69     1838.58     96.51 o 
  -4   2   3     2312.03     2090.05     62.17 o 
  -3   2   3    39464.07    43782.42    728.77 o 
  -2   2   3    13576.35    14389.25    247.21 o 
  -1   2   3     1904.66     1962.73     43.68 o 
   0   2   3    84488.47    86304.41   2254.86 o 
   1   2   3     7891.55     8615.58    247.88 o 
   2   2   3      183.72      231.72     33.21 o 
   3   2   3     7564.20     6968.76    217.10 o 
   4   2   3     8115.75     8273.41    196.94 o 
   5   2   3     3064.01     2985.69    124.22 o 
   6   2   3     3623.98     3440.36    143.24 o 
   7   2   3     6609.53     7114.72    246.37 o 
   8   2   3      991.35      951.29     83.24 o 
   9   2   3       28.91       25.41     38.21 o 
  10   2   3      141.39      127.31     64.08 o 
  11   2   3       40.69       -3.60     79.18 o 
  12   2   3      639.23      802.80    133.93 o 
 -14   3   3      271.05      240.45     64.84 o 
 -13   3   3      126.44      165.99     54.10 o 
 -12   3   3     1908.56     2156.24    134.85 o 
 -11   3   3       37.78        0.99     42.44 o 
 -10   3   3      664.90      738.00     77.00 o 
  -9   3   3      679.69      883.78     77.00 o 
  -8   3   3       24.29       45.01     23.78 o 
  -7   3   3     5909.14     5838.85    155.75 o 
  -6   3   3     1376.50     1364.90     73.69 o 
  -5   3   3     6902.66     6438.72    187.46 o 
  -4   3   3     4900.38     4675.32    236.22 o 
  -3   3   3     1856.44     2070.50     50.96 o 
  -2   3   3     4487.89     4412.51     88.66 o 
  -1   3   3      318.27      345.39     20.68 o 
   0   3   3    11206.70    11140.34    198.41 o 
   1   3   3     1854.05     1837.24     59.41 o 
   2   3   3       86.64      103.64     25.10 o 
   3   3   3     9334.94     9762.93    294.26 o 
   4   3   3     5568.49     6098.98    205.59 o 
   5   3   3     3454.09     3355.53    190.69 o 
   6   3   3      202.27      295.13     80.35 o 
   7   3   3      726.95      768.02     74.79 o 
   8   3   3      100.93      156.29     50.90 o 
   9   3   3       37.35       32.69     55.89 o 
  10   3   3        0.77        1.76     51.91 o 
  11   3   3       92.08       41.36     69.36 o 
  12   3   3      104.88       76.56     82.50 o 
 -14   4   3        1.74      -40.93     50.55 o 
 -13   4   3        6.02       43.80     58.75 o 
 -12   4   3       38.69      -11.54     53.35 o 
 -11   4   3      149.77       88.87     54.53 o 
 -10   4   3       26.70        9.41     44.00 o 
  -9   4   3        4.30      -31.72     36.94 o 
  -8   4   3      258.39      217.52     74.53 o 
  -7   4   3       66.93       26.13     21.28 o 
  -6   4   3      581.50      573.73     40.20 o 
  -5   4   3     1182.71     1110.66     50.93 o 
  -4   4   3      615.77      715.62     35.50 o 
  -3   4   3      550.55      616.89     28.85 o 
  -2   4   3    10036.05    10843.96    198.73 o 
  -1   4   3     1112.23     1145.96     37.66 o 
   0   4   3      527.73      541.51     26.16 o 
   1   4   3     2234.97     2470.62     67.44 o 
   2   4   3    19304.81    19765.73    558.37 o 
   3   4   3      436.41      454.48     95.50 o 
   4   4   3       88.04       81.61     66.96 o 
   5   4   3     2447.07     2554.74    122.80 o 
   6   4   3      234.25      239.79     72.78 o 
   7   4   3      235.95      283.01    148.48 o 
   8   4   3      706.02      695.80     82.16 o 
   9   4   3      567.23      587.12     82.25 o 
  10   4   3      135.89      192.45     70.94 o 
  11   4   3        2.15       53.84     64.91 o 
 -13   5   3       33.77       59.59    126.34 o 
 -12   5   3       66.20       79.58    108.88 o 
 -11   5   3        5.91      -23.33     49.72 o 
 -10   5   3       62.81       16.79     66.96 o 
  -9   5   3        5.57       -1.38     40.70 o 
  -8   5   3        1.40        2.72     39.37 o 
  -7   5   3       27.52       53.18     50.07 o 
  -6   5   3       53.76       31.53     31.27 o 
  -5   5   3     1770.11     1713.37    167.88 o 
  -4   5   3      364.41      361.95     30.56 o 
  -3   5   3      321.69      263.25     23.63 o 
  -2   5   3       67.11       98.43     18.45 o 
  -1   5   3     4453.85     4616.28    101.09 o 
   0   5   3       45.00       40.32     24.73 o 
   1   5   3        4.24       47.58     15.17 o 
   2   5   3      120.08       93.05     23.06 o 
   3   5   3     1374.04      703.76     86.22 o 
   4   5   3      596.35      563.61     62.97 o 
   5   5   3       28.45      -25.73     47.16 o 
   6   5   3     1676.43     1492.27    139.82 o 
   7   5   3       65.50      265.24     63.46 o 
   8   5   3        0.59      -34.95     47.42 o 
   9   5   3        0.24       10.52     65.79 o 
  10   5   3       26.09      148.31     66.82 o 
  11   5   3       11.94       90.19     72.40 o 
 -13   6   3      186.18      176.07     80.99 o 
 -12   6   3       84.47       14.06     63.76 o 
 -11   6   3       89.45      100.73     85.59 o 
 -10   6   3       18.38       32.09     56.04 o 
  -9   6   3      105.38       57.40     48.89 o 
  -8   6   3      476.01      323.43    114.71 o 
  -7   6   3       85.43       46.12     43.55 o 
  -6   6   3      181.09      232.77     51.88 o 
  -5   6   3     1509.80     1528.17     62.75 o 
  -4   6   3      578.52      609.72     40.73 o 
  -3   6   3     3885.90     4411.74    102.99 o 
  -2   6   3     1153.49     1193.42     46.81 o 
  -1   6   3      708.55      629.19     34.86 o 
   0   6   3     8207.75     8440.89    168.91 o 
   1   6   3       56.10       72.81     19.91 o 
   2   6   3       62.66       49.27     34.96 o 
   3   6   3      341.68      267.08     49.57 o 
   4   6   3      258.99      280.09     80.94 o 
   5   6   3     1937.60     1899.80    118.22 o 
   6   6   3     1119.45     1239.59    100.70 o 
   7   6   3     1510.63     1596.52    120.43 o 
   8   6   3      106.78      186.41     67.28 o 
   9   6   3       17.65      -12.29     60.71 o 
  10   6   3       15.85       66.92     72.78 o 
 -12   7   3      357.08      351.59    106.55 o 
 -11   7   3       26.39      -13.43     61.39 o 
 -10   7   3      381.69      529.05     90.18 o 
  -9   7   3       49.66       57.16     55.35 o 
  -8   7   3       40.41       93.21     53.81 o 
  -7   7   3     2652.77     2937.61    150.79 o 
  -6   7   3        0.71      -13.56     45.41 o 
  -5   7   3     1012.94     1100.47     65.24 o 
  -4   7   3      795.50      825.50     79.59 o 
  -3   7   3       15.40       51.96     22.19 o 
  -2   7   3       19.19       32.44     20.78 o 
  -1   7   3       11.86       -1.28     18.48 o 
   0   7   3     2909.04     3126.16     84.86 o 
   1   7   3      292.69      310.89     51.44 o 
   2   7   3      439.30      421.81     66.23 o 
   3   7   3      397.50      437.97     57.34 o 
   4   7   3      108.49       27.66     44.05 o 
   5   7   3      445.74      640.94     81.48 o 
   6   7   3      202.48      170.52     88.50 o 
   7   7   3       51.10       96.67     59.13 o 
   8   7   3       43.79        8.74     59.79 o 
   9   7   3        0.32      -57.23     57.23 o 
  10   7   3       29.36       58.19     71.30 o 
 -11   8   3        2.58      -60.53     60.53 o 
 -10   8   3        2.30       52.37     67.74 o 
  -9   8   3        9.62       15.05     55.34 o 
  -8   8   3      320.72      262.66     67.10 o 
  -7   8   3      501.46      522.03     93.75 o 
  -6   8   3      366.41      400.24    110.63 o 
  -5   8   3      966.35     1001.43     78.11 o 
  -4   8   3      326.91      301.85     41.90 o 
  -3   8   3      129.02      185.50     36.58 o 
  -2   8   3     2100.99     2299.79    129.18 o 
  -1   8   3     2374.93     2389.86     89.14 o 
   0   8   3      218.13      199.34     46.29 o 
   1   8   3      336.28      310.73     51.28 o 
   2   8   3     2040.62     1899.00    100.74 o 
   3   8   3      399.97      413.68     59.03 o 
   4   8   3       66.30       82.82     65.21 o 
   5   8   3     1836.80     1910.50    132.00 o 
   6   8   3        1.42       -3.63     50.17 o 
   7   8   3      140.23      219.20     72.59 o 
   8   8   3      321.22      306.34     83.10 o 
   9   8   3       73.18       46.65     74.49 o 
 -10   9   3        1.16      -58.34     67.30 o 
  -9   9   3      202.49      191.10     74.44 o 
  -8   9   3       75.36       77.81    111.20 o 
  -7   9   3      263.78      309.03     73.58 o 
  -6   9   3       26.45       28.83     48.94 o 
  -5   9   3       79.79       86.95     50.60 o 
  -4   9   3        4.41       35.83     39.83 o 
  -3   9   3       66.76       32.45     34.65 o 
  -2   9   3      557.88      657.87     93.10 o 
  -1   9   3      973.10      915.42     75.76 o 
   0   9   3      889.37      988.06     94.91 o 
   1   9   3        1.99       -5.01     35.28 o 
   2   9   3       12.22       36.22     43.86 o 
   3   9   3       82.40      122.34     52.63 o 
   4   9   3      641.26      573.78     88.50 o 
   5   9   3        0.40        1.55     58.04 o 
   6   9   3      404.04      481.18     89.20 o 
   7   9   3       45.69        8.80     64.80 o 
   8   9   3        3.20      -49.94     67.81 o 
  -9  10   3        0.25      -47.53    154.29 o 
  -8  10   3        0.99       10.18     64.61 o 
  -7  10   3       15.23        3.49     58.75 o 
  -6  10   3      144.02       44.00     67.30 o 
  -5  10   3      125.55       75.77     71.65 o 
  -4  10   3       79.26       24.16     63.47 o 
  -3  10   3       70.72       75.02     49.14 o 
  -2  10   3        4.68       20.42     37.68 o 
  -1  10   3       16.43       -5.57     43.32 o 
   0  10   3      124.66       90.46     65.96 o 
   1  10   3       34.49       59.09     51.04 o 
   2  10   3       21.36        9.06     46.52 o 
   3  10   3        2.21       13.22     65.97 o 
   4  10   3        2.60      -42.68     54.27 o 
   5  10   3      222.94      303.12     90.25 o 
   6  10   3      186.06      147.50     80.20 o 
  -7  11   3      198.85      116.81     77.40 o 
  -6  11   3        0.71      -20.51     65.24 o 
  -5  11   3       71.96       90.84     58.80 o 
  -4  11   3      128.46      181.73     60.24 o 
  -3  11   3      110.71       48.91    108.29 o 
  -2  11   3        5.23      -87.54    122.26 o 
  -1  11   3      168.08      156.20     59.13 o 
   0  11   3       41.23       -0.46     53.24 o 
   1  11   3       81.66       -2.05     79.53 o 
   2  11   3        0.43       10.80     65.25 o 
   3  11   3       68.13      -26.52     54.13 o 
   4  11   3       32.45       -1.54     65.18 o 
  -4  12   3       86.85      259.46     98.39 o 
  -3  12   3      158.73       14.98     77.73 o 
  -2  12   3      116.63      140.16    189.81 o 
  -1  12   3       81.25      225.42     97.94 o 
   0  12   3       61.60      -28.24     58.72 o 
   1  12   3      307.62      400.82    102.71 o 
 -15   0   4       78.29       62.88    104.80 o 
 -14   0   4      202.49      231.73    114.12 o 
 -13   0   4      113.74      220.08    100.14 o 
 -12   0   4     3251.72     2843.05    177.18 o 
 -11   0   4      538.30      569.28     61.80 o 
 -10   0   4      965.31     1032.61    108.91 o 
  -9   0   4       20.52      -17.15     25.62 o 
  -8   0   4     3711.32     3335.47    125.81 o 
  -7   0   4    22762.33    23786.55    649.74 o 
  -6   0   4    33984.06    33870.14    904.01 o 
  -5   0   4   118516.88   126252.45   3276.74 o 
  -4   0   4    58584.87    63428.31   2280.23 o 
  -3   0   4      755.97      875.66     29.75 o 
  -2   0   4    56113.82    58674.77   1846.34 o 
  -1   0   4      923.65      888.64     37.34 o 
   0   0   4    33813.39    34448.27   1244.58 o 
   1   0   4    73953.79    75573.40   2709.25 o 
   3   0   4     4434.66     4482.12    198.51 o 
   4   0   4     3003.72     2762.85    106.58 o 
   5   0   4    21375.07    22784.12    632.35 o 
   6   0   4     1775.34     1900.09     94.63 o 
   7   0   4     2716.13     2706.59    199.32 o 
   9   0   4      642.58      850.20    135.10 o 
  10   0   4        4.72       -6.99     87.33 o 
  11   0   4       71.31       90.83    103.64 o 
  12   0   4      240.36       38.43    117.61 o 
 -15   1   4       14.82      -35.29     72.40 o 
 -14   1   4      116.04       79.77     68.34 o 
 -13   1   4       19.30        0.87     40.04 o 
 -12   1   4     1156.30     1243.31     85.02 o 
 -11   1   4       14.63      -20.12     22.20 o 
 -10   1   4        6.35        3.19     21.28 o 
  -9   1   4      420.43      331.90     30.83 o 
  -8   1   4      174.05      146.77     29.25 o 
  -7   1   4     1043.18      999.64     47.79 o 
  -6   1   4     1186.95     1025.46     43.41 o 
  -5   1   4      508.83      441.27     48.55 o 
  -4   1   4    20460.93    20299.35    440.65 o 
  -3   1   4    21870.87    23844.90    509.96 o 
  -2   1   4      430.09      386.08     14.78 o 
  -1   1   4      390.30      471.98     16.48 o 
   0   1   4    18666.06    19187.86    413.37 o 
   1   1   4     8874.94     8445.33    191.59 o 
   2   1   4      253.67      254.68     19.87 o 
   3   1   4     2924.91     2994.84     85.13 o 
   4   1   4     1236.74     1305.67     51.83 o 
   5   1   4      428.09      437.70     34.00 o 
   6   1   4       13.15       18.42     32.93 o 
   7   1   4        3.43        6.76     29.12 o 
   8   1   4      170.07      163.19     60.09 o 
   9   1   4       81.47       79.02     56.40 o 
  10   1   4       17.04      -10.95     63.38 o 
  11   1   4        8.72      -24.62     66.98 o 
 -15   2   4       57.77       43.13    133.33 o 
 -14   2   4       23.77       -6.92     46.06 o 
 -13   2   4        1.90      -37.84     37.84 o 
 -12   2   4      288.09      243.90     49.65 o 
 -11   2   4       13.96       16.69     33.94 o 
 -10   2   4      418.16      458.47     44.99 o 
  -9   2   4      153.16      131.85     28.67 o 
  -8   2   4        2.65       26.73     20.16 o 
  -7   2   4     1951.71     1869.12     67.69 o 
  -6   2   4        9.76       15.30     14.40 o 
  -5   2   4      246.26      272.67     24.19 o 
  -4   2   4      609.14      681.39     28.84 o 
  -3   2   4     5305.10     5392.47    102.23 o 
  -2   2   4     3266.61     3354.22     60.80 o 
  -1   2   4     1884.45     1826.69     42.08 o 
   0   2   4     5532.15     5858.27    121.11 o 
   1   2   4     5669.78     5826.99    178.21 o 
   2   2   4      337.45      247.09     39.02 o 
   3   2   4     1092.58     1152.83     97.29 o 
   4   2   4       26.40       22.39     27.95 o 
   5   2   4      214.53      294.65     55.32 o 
   6   2   4      613.07      741.05     68.47 o 
   7   2   4      233.30      168.62     69.29 o 
   8   2   4      210.57      191.90     54.27 o 
   9   2   4       11.33        0.18     53.05 o 
  10   2   4      194.29      150.28     73.98 o 
  11   2   4       56.65       -2.95     71.33 o 
 -14   3   4        1.15       40.54     50.65 o 
 -13   3   4      343.37      374.51     75.87 o 
 -12   3   4      263.76      236.09     61.69 o 
 -11   3   4      101.92      101.21     55.31 o 
 -10   3   4       92.18      167.69     49.90 o 
  -9   3   4        1.09        7.99     24.28 o 
  -8   3   4       26.14       31.14     21.55 o 
  -7   3   4      769.48      755.72     44.53 o 
  -6   3   4     2727.74     2395.98     78.17 o 
  -5   3   4      354.94      338.52     27.74 o 
  -4   3   4       61.35       68.55     13.44 o 
  -3   3   4     1586.07     1488.03     41.53 o 
  -2   3   4     1342.96     1341.13     37.90 o 
  -1   3   4      507.35      579.72     34.41 o 
   0   3   4     4671.90     4411.11     88.99 o 
   1   3   4     2604.02     2219.42     91.12 o 
   2   3   4      104.84       97.75     27.14 o 
   3   3   4     3422.79     3313.61    129.09 o 
   4   3   4     2146.36     2193.26    104.26 o 
   5   3   4      348.80      408.75     55.58 o 
   6   3   4     1151.87     1201.26    119.41 o 
   7   3   4      556.62      464.44    154.32 o 
   8   3   4        2.98      -12.26     40.07 o 
   9   3   4      103.95       94.19     57.84 o 
  10   3   4       26.82       75.69    101.31 o 
  11   3   4      280.22      274.16    129.84 o 
 -14   4   4      102.21       61.97     80.63 o 
 -13   4   4        0.53       47.64     59.97 o 
 -12   4   4      920.92      865.82     96.67 o 
 -11   4   4        9.70       55.52     48.57 o 
 -10   4   4      153.92      120.98     49.69 o 
  -9   4   4      326.87      331.27     59.98 o 
  -8   4   4     1097.45     1166.06     59.59 o 
  -7   4   4     7657.08     7262.26    189.54 o 
  -6   4   4     6358.76     6173.64    163.30 o 
  -5   4   4    17673.48    16721.78    382.58 o 
  -4   4   4     1334.30     1323.15     42.95 o 
  -3   4   4     2034.24     2255.26     58.32 o 
  -2   4   4    33386.54    35459.23    601.35 o 
  -1   4   4     2073.90     2394.50     78.22 o 
   0   4   4     8487.95     7879.34    150.64 o 
   1   4   4    23825.60    23570.02    455.22 o 
   2   4   4     1369.07     1283.88     99.09 o 
   3   4   4        1.29      -13.97     25.85 o 
   4   4   4     6554.43     6239.67    228.31 o 
   5   4   4     9006.94     8920.77    295.76 o 
   6   4   4      831.48      813.34    106.00 o 
   7   4   4     1460.55     1291.45    100.49 o 
   8   4   4      582.68      616.50     81.33 o 
   9   4   4      211.98      216.38     98.40 o 
  10   4   4        1.29       11.15     57.93 o 
  11   4   4       92.85      -37.26    104.80 o 
 -14   5   4       67.83       66.41     73.94 o 
 -13   5   4      217.04      188.07     87.92 o 
 -12   5   4      498.50      485.22     84.38 o 
 -11   5   4       48.60       86.80     54.53 o 
 -10   5   4       83.94       77.03     59.39 o 
  -9   5   4     1183.56     1399.45    103.36 o 
  -8   5   4      129.72       41.44     41.90 o 
  -7   5   4     1535.31     1522.22    119.86 o 
  -6   5   4      861.81      855.67     89.94 o 
  -5   5   4     2470.94     2587.42     78.94 o 
  -4   5   4       21.18       36.10     18.75 o 
  -3   5   4     1104.23     1334.57     46.03 o 
  -2   5   4       11.86       42.57     15.72 o 
  -1   5   4      873.47      951.53     38.63 o 
   0   5   4     2088.35     1816.13     53.60 o 
   1   5   4     1076.02     1032.20     40.77 o 
   2   5   4       19.52       43.07     32.33 o 
   3   5   4     1196.40     1231.39    101.36 o 
   4   5   4      206.43      191.72     64.63 o 
   5   5   4        8.79       13.35     38.46 o 
   6   5   4     2048.98     1890.24    312.29 o 
   7   5   4       88.10      125.21     57.62 o 
   8   5   4      147.99       70.54     56.18 o 
   9   5   4      128.62       -3.49     86.75 o 
  10   5   4        8.98      122.69     70.65 o 
 -13   6   4        0.29       37.86     70.49 o 
 -12   6   4      161.91      108.19     65.45 o 
 -11   6   4        0.87      -50.73     50.73 o 
 -10   6   4      732.36      673.59    148.50 o 
  -9   6   4      390.77      419.04     72.34 o 
  -8   6   4       39.67      -15.97     39.72 o 
  -7   6   4     2577.43     2413.55    127.32 o 
  -6   6   4       36.46       16.46     26.70 o 
  -5   6   4      225.82      196.46     30.00 o 
  -4   6   4     2773.75     2703.23     75.18 o 
  -3   6   4     5735.62     5974.62    129.90 o 
  -2   6   4     1187.15     1253.95     55.12 o 
  -1   6   4     3289.16     3215.80    113.79 o 
   0   6   4    10452.12    11026.03    212.87 o 
   1   6   4      148.94      142.36     25.95 o 
   2   6   4        4.60       -5.56     24.39 o 
   3   6   4     4358.61     4794.14    190.05 o 
   4   6   4        6.86       18.22     38.87 o 
   5   6   4      100.14      160.54     55.15 o 
   6   6   4      795.79      831.88     90.11 o 
   7   6   4      263.57      299.87     70.80 o 
   8   6   4       83.26       78.53     64.05 o 
   9   6   4        0.54      -50.87     59.81 o 
  10   6   4      323.17      281.60     95.49 o 
 -12   7   4       20.03      -15.29     64.61 o 
 -11   7   4       15.04       -7.41     60.64 o 
 -10   7   4      172.17      144.68     79.18 o 
  -9   7   4       32.25      -62.30     64.63 o 
  -8   7   4       94.24       -5.62     48.12 o 
  -7   7   4       31.97       51.46     45.81 o 
  -6   7   4     1657.34     1671.65    112.19 o 
  -5   7   4       30.14        8.50     26.22 o 
  -4   7   4      189.42      240.10     29.68 o 
  -3   7   4      381.89      303.79     31.81 o 
  -2   7   4     1545.73     1560.32     59.08 o 
  -1   7   4     1005.23      976.22     46.99 o 
   0   7   4      807.38      911.79     58.41 o 
   1   7   4     6548.81     6886.74    200.72 o 
   2   7   4      306.83      230.31     45.89 o 
   3   7   4      590.37      586.02     57.72 o 
   4   7   4       21.32      -25.54     51.82 o 
   5   7   4      355.14      430.00     74.44 o 
   6   7   4      112.08      115.12     79.77 o 
   7   7   4      140.87      141.08     89.08 o 
   8   7   4       62.19       -8.77     62.11 o 
   9   7   4       20.28      -39.89     92.57 o 
 -12   8   4      309.00      101.49     79.89 o 
 -11   8   4       84.40       50.27    175.25 o 
 -10   8   4       24.06       89.80     69.57 o 
  -9   8   4        8.81       16.58     59.59 o 
  -8   8   4      185.07      261.28     67.15 o 
  -7   8   4      262.56      293.00     69.93 o 
  -6   8   4     1537.83     1699.39     99.18 o 
  -5   8   4     1735.74     2242.69    146.06 o 
  -4   8   4        1.86      -10.84     27.96 o 
  -3   8   4      314.17      224.77     39.04 o 
  -2   8   4     1183.48     1342.64     68.29 o 
  -1   8   4       33.04       44.06     29.66 o 
   0   8   4      432.98      494.75     74.30 o 
   1   8   4     5904.88     6165.20    164.89 o 
   2   8   4       10.70       26.56     32.04 o 
   3   8   4       34.21      111.66     43.42 o 
   4   8   4      401.64      526.83     62.72 o 
   5   8   4      352.92      361.42     94.33 o 
   6   8   4      119.40      105.53     62.31 o 
   7   8   4      141.34       73.84     68.53 o 
   8   8   4      147.62      195.68     82.29 o 
 -10   9   4       12.68       94.90     75.89 o 
  -9   9   4        3.48       11.11     68.96 o 
  -8   9   4      283.64      365.89     84.05 o 
  -7   9   4      263.32      339.43     76.90 o 
  -6   9   4      661.56      584.94     72.51 o 
  -5   9   4     2169.17     2179.87    116.76 o 
  -4   9   4      868.24      753.93     60.55 o 
  -3   9   4      136.16       78.56     34.02 o 
  -2   9   4       39.28       70.76     34.00 o 
  -1   9   4      943.69      777.30    195.56 o 
   0   9   4      230.34      308.54     76.87 o 
   1   9   4      695.85      754.87     92.00 o 
   2   9   4      504.10      342.42    153.45 o 
   3   9   4        3.19      -49.77     49.77 o 
   4   9   4      255.23      214.46     71.28 o 
   5   9   4        0.56      -32.66     55.34 o 
   6   9   4      340.51      176.92     74.27 o 
   7   9   4      236.39      252.04     84.98 o 
  -9  10   4       28.57      117.55     78.34 o 
  -8  10   4       24.63       56.84     73.28 o 
  -7  10   4      912.92      795.51    160.15 o 
  -6  10   4        6.90       -9.37     51.45 o 
  -5  10   4      126.73       59.14     54.96 o 
  -4  10   4     1856.29     2066.26    153.92 o 
  -3  10   4      675.83      713.19     81.48 o 
  -2  10   4       12.33      -31.71     46.26 o 
  -1  10   4     2080.15     2017.99    138.71 o 
   0  10   4     2260.68     2707.72    203.18 o 
   1  10   4        9.29       47.49     52.35 o 
   2  10   4       10.64      -17.71     45.37 o 
   3  10   4     1740.48     1833.06    140.41 o 
   4  10   4       82.81      100.35     65.86 o 
   5  10   4        4.26       15.51     65.95 o 
   6  10   4      319.93      204.73     83.01 o 
  -7  11   4       31.10       47.31     82.09 o 
  -6  11   4       49.86       17.37     59.48 o 
  -5  11   4        9.86       37.17     57.48 o 
  -4  11   4       41.35        5.21     53.33 o 
  -3  11   4        2.37       -4.16     72.78 o 
  -2  11   4       67.80      125.84     81.77 o 
  -1  11   4        4.61       52.80     70.99 o 
   0  11   4       30.93       27.80     56.53 o 
   1  11   4       98.30       55.95     69.98 o 
   2  11   4       97.99      141.77     63.43 o 
   3  11   4      100.67       43.15     93.16 o 
   4  11   4       75.15      116.80     83.84 o 
  -4  12   4       76.14      249.77    102.10 o 
  -3  12   4       37.56       59.77     85.81 o 
  -2  12   4      103.05      203.70     93.77 o 
  -1  12   4       68.85      105.38     88.10 o 
   0  12   4      347.80      458.85     83.50 o 
   1  12   4       41.25       44.99     65.75 o 
 -15   1   5        1.31      -48.51     67.50 o 
 -14   1   5        0.24      -41.06     41.06 o 
 -13   1   5      183.79      217.12     49.01 o 
 -12   1   5       27.69       38.19     28.78 o 
 -11   1   5       14.06        2.59     23.09 o 
 -10   1   5      684.54      649.51     66.41 o 
  -9   1   5      604.76      546.41     36.41 o 
  -8   1   5        7.86       13.43     16.43 o 
  -7   1   5      801.62      863.11     43.59 o 
  -6   1   5    11155.71    11719.73    268.93 o 
  -5   1   5      651.19      608.99     30.93 o 
  -4   1   5       22.30       12.98     10.08 o 
  -3   1   5    31701.00    31478.50    523.98 o 
  -2   1   5     2230.81     2070.36     40.19 o 
  -1   1   5      113.49      130.68     12.09 o 
   0   1   5    11830.96    11463.85    440.55 o 
   1   1   5     4707.63     4453.91    111.12 o 
   2   1   5     1164.82     1016.83     53.17 o 
   3   1   5     4066.56     3967.73    244.34 o 
   4   1   5     1164.95     1216.19     52.23 o 
   5   1   5     2497.27     2511.52    112.60 o 
   6   1   5     2394.45     2302.83    113.16 o 
   7   1   5      271.79      277.04     62.13 o 
   8   1   5       30.23      154.95     60.66 o 
   9   1   5      174.78       96.65     65.03 o 
  10   1   5       42.54        4.61     64.98 o 
  11   1   5        0.79      -15.10     70.94 o 
 -15   2   5       11.82       32.30     75.63 o 
 -14   2   5      266.20      253.18     58.04 o 
 -13   2   5       15.94       49.16     43.03 o 
 -12   2   5     2599.24     2884.73    186.59 o 
 -11   2   5     1618.50     1610.22     71.13 o 
 -10   2   5      175.59      186.45     51.85 o 
  -9   2   5       12.22       -4.12     21.67 o 
  -8   2   5     2102.89     2321.05     81.36 o 
  -7   2   5    18545.67    18272.57    412.19 o 
  -6   2   5      338.35      367.09     29.04 o 
  -5   2   5     4018.63     3553.12     86.00 o 
  -4   2   5    15238.86    14281.80    281.48 o 
  -3   2   5       60.92       79.63     11.53 o 
  -2   2   5     3055.02     3511.05     63.99 o 
  -1   2   5    11984.07    11855.61    233.89 o 
   0   2   5    57139.35    59830.70   1265.67 o 
   1   2   5      121.80       93.95     32.58 o 
   2   2   5     3218.95     3817.40    192.50 o 
   3   2   5     2002.03     1678.89     64.08 o 
   4   2   5        5.45      -13.94     25.48 o 
   5   2   5       41.11       35.67     32.52 o 
   6   2   5      318.47      284.10     96.08 o 
   7   2   5     2325.40     2853.42    139.04 o 
   8   2   5      212.24      190.98     93.16 o 
   9   2   5       51.28       59.50     60.31 o 
  10   2   5      174.54      233.77     82.60 o 
  11   2   5        5.35      -26.14     73.83 o 
 -15   3   5       23.44       43.78     51.50 o 
 -14   3   5       30.05      -31.27     46.36 o 
 -13   3   5       41.86       39.02     42.59 o 
 -12   3   5        1.00      -41.92     41.92 o 
 -11   3   5       22.75        8.21     51.82 o 
 -10   3   5      461.15      465.94     47.78 o 
  -9   3   5      480.12      465.53     42.97 o 
  -8   3   5      841.04      825.05     53.34 o 
  -7   3   5      244.96      187.82     27.02 o 
  -6   3   5      646.83      747.32     77.00 o 
  -5   3   5     3688.89     3628.07     90.11 o 
  -4   3   5      429.56      427.36     23.53 o 
  -3   3   5    15242.96    15420.70    270.75 o 
  -2   3   5       31.05       32.39     11.37 o 
  -1   3   5      116.03      143.33     14.21 o 
   0   3   5    10233.36    10482.60    190.03 o 
   1   3   5     1285.75     1155.58    109.54 o 
   2   3   5       18.63       45.20     25.10 o 
   3   3   5     3609.88     3127.96    275.88 o 
   4   3   5     2418.57     2510.69    117.05 o 
   5   3   5     2180.38     2195.57    150.34 o 
   6   3   5     2132.44     2095.61    138.68 o 
   7   3   5     2306.72     2515.17    135.18 o 
   8   3   5      317.47      299.80     63.22 o 
   9   3   5        5.52      -11.64     82.67 o 
  10   3   5       38.34      136.42     77.22 o 
  11   3   5      101.01       -8.43     76.59 o 
 -14   4   5       70.72       36.58     49.68 o 
 -13   4   5       59.05       19.03     51.56 o 
 -12   4   5      138.29       67.54     55.99 o 
 -11   4   5      160.58      112.92     89.67 o 
 -10   4   5       94.78       70.38     44.60 o 
  -9   4   5     2018.93     2084.41     85.00 o 
  -8   4   5       40.26      100.44     29.16 o 
  -7   4   5     2912.48     2920.27     96.69 o 
  -6   4   5     2347.70     2247.39     78.65 o 
  -5   4   5     6123.89     6007.38    137.93 o 
  -4   4   5       96.57       74.03     15.95 o 
  -3   4   5      375.57      376.26     28.08 o 
  -2   4   5     9719.77     9840.08    183.87 o 
  -1   4   5     2663.10     3169.07     85.10 o 
   0   4   5       20.62       61.18     13.93 o 
   1   4   5     7966.61     7744.58    245.92 o 
   2   4   5     1207.26     1116.19    106.03 o 
   3   4   5       28.62       42.86     32.45 o 
   4   4   5      608.21      497.63    115.89 o 
   5   4   5     1501.36     1537.97     99.69 o 
   6   4   5       25.66       89.03     46.39 o 
   7   4   5       42.18       72.89     49.07 o 
   8   4   5       38.94       17.68     54.51 o 
   9   4   5       28.55      -24.67     54.19 o 
  10   4   5       41.61      241.04    121.10 o 
 -14   5   5       11.76       34.11     66.56 o 
 -13   5   5       68.68       -7.53     54.68 o 
 -12   5   5       55.62      -39.92     52.31 o 
 -11   5   5      115.58       97.51     48.04 o 
 -10   5   5      134.00      125.73     52.39 o 
  -9   5   5      149.82      140.17    115.28 o 
  -8   5   5      258.04      280.38     39.22 o 
  -7   5   5      433.95      505.00     44.20 o 
  -6   5   5     1806.10     1877.75     75.92 o 
  -5   5   5     3852.09     4033.75     95.72 o 
  -4   5   5      479.45      460.99     53.09 o 
  -3   5   5      962.17      985.48     55.21 o 
  -2   5   5      739.09      735.57     36.40 o 
  -1   5   5     3304.83     3442.24     95.39 o 
   0   5   5     2968.39     3413.76     81.67 o 
   1   5   5        7.47       24.95     22.15 o 
   2   5   5     1645.42     1614.84    148.57 o 
   3   5   5      128.09      133.01     42.26 o 
   4   5   5        2.03       34.35     40.35 o 
   5   5   5       50.42        4.93     42.44 o 
   6   5   5     1459.46     1458.94    108.21 o 
   7   5   5        5.32      -42.98     44.73 o 
   8   5   5        0.02       68.93     60.64 o 
   9   5   5       24.15      111.78     97.81 o 
  10   5   5        6.45       48.73     71.88 o 
 -13   6   5        3.35      -64.08     64.08 o 
 -12   6   5      745.87      690.65    139.76 o 
 -11   6   5      364.75      303.77    112.96 o 
 -10   6   5       14.17        6.99     47.51 o 
  -9   6   5      194.54      277.79    134.50 o 
  -8   6   5      217.45      211.11     52.84 o 
  -7   6   5     2597.26     2736.65    186.03 o 
  -6   6   5      109.68       58.42     29.80 o 
  -5   6   5        7.11       28.16     20.16 o 
  -4   6   5      278.72      310.62     29.68 o 
  -3   6   5      226.83      269.89     28.13 o 
  -2   6   5     1304.51     1339.86     51.04 o 
  -1   6   5      121.14       95.39     25.05 o 
   0   6   5     5813.62     5641.07    124.22 o 
   1   6   5      350.42      392.07     39.89 o 
   2   6   5      132.92       75.84     55.13 o 
   3   6   5       73.86      167.34     48.89 o 
   4   6   5      402.14      201.44     62.89 o 
   5   6   5      152.04      224.31     61.34 o 
   6   6   5      491.12      372.12     89.67 o 
   7   6   5      656.74      523.82     82.69 o 
   8   6   5       63.24       22.40     62.67 o 
   9   6   5       18.85      135.90     77.39 o 
 -13   7   5      213.56      213.46     86.42 o 
 -12   7   5        8.24      -19.22     64.80 o 
 -11   7   5      261.08      243.12     74.97 o 
 -10   7   5        8.67       60.34     56.74 o 
  -9   7   5       35.94      111.75     75.69 o 
  -8   7   5       16.44       45.89     50.62 o 
  -7   7   5       15.98       61.62     50.87 o 
  -6   7   5      872.54      835.37     53.72 o 
  -5   7   5      317.28      381.56     36.00 o 
  -4   7   5        0.23        8.83     19.99 o 
  -3   7   5      218.10      267.48     36.53 o 
  -2   7   5       44.77       73.95     23.84 o 
  -1   7   5      971.40     1089.32     50.09 o 
   0   7   5      815.42     1063.93     90.62 o 
   1   7   5     1517.86     1540.80     72.30 o 
   2   7   5       20.87       60.34     30.73 o 
   3   7   5      436.84      368.74     51.18 o 
   4   7   5      159.01       53.76     48.56 o 
   5   7   5       25.31       18.21     87.91 o 
   6   7   5     1065.03     1225.37    157.25 o 
   7   7   5      135.73      218.37     73.44 o 
   8   7   5      520.94      354.03     89.00 o 
   9   7   5       67.59       45.58     75.80 o 
 -12   8   5       33.39       80.79     74.44 o 
 -11   8   5       29.11       40.50     61.67 o 
 -10   8   5        0.65      114.56     66.65 o 
  -9   8   5      162.78      195.22     69.40 o 
  -8   8   5        7.14      -20.02    100.72 o 
  -7   8   5      215.56      206.63     67.28 o 
  -6   8   5      811.25      880.59    115.31 o 
  -5   8   5     1859.61     1994.17     73.60 o 
  -4   8   5      273.15      191.97     39.38 o 
  -3   8   5      893.10      938.09     51.54 o 
  -2   8   5     1057.38     1185.55     56.36 o 
  -1   8   5       68.65       54.02     30.32 o 
   0   8   5     1184.86     1154.62     77.01 o 
   1   8   5      567.93      691.65     56.14 o 
   2   8   5     2003.32     2031.47     90.10 o 
   3   8   5       33.17       38.04     40.79 o 
   4   8   5      309.58      355.56     59.81 o 
   5   8   5      540.67      575.67     88.29 o 
   6   8   5       23.77        9.03     60.51 o 
   7   8   5        1.82       53.91     65.32 o 
   8   8   5       26.50      104.02     78.22 o 
 -11   9   5        0.55      -67.43     67.43 o 
 -10   9   5        0.53        9.77     71.13 o 
  -9   9   5      226.25      223.37    159.54 o 
  -8   9   5        8.79      -11.34     59.03 o 
  -7   9   5       14.12       32.98     58.98 o 
  -6   9   5       85.37       95.61     52.83 o 
  -5   9   5      154.56      222.17     55.88 o 
  -4   9   5       36.68       34.48     35.57 o 
  -3   9   5     1122.53     1117.83     70.01 o 
  -2   9   5      534.22      588.15     68.19 o 
  -1   9   5      255.11      260.14     55.50 o 
   0   9   5       93.20       75.35     46.31 o 
   1   9   5      241.32      156.02     50.28 o 
   2   9   5     1086.62      883.13     82.63 o 
   3   9   5        9.78       46.20     58.30 o 
   4   9   5      311.39      379.98     81.47 o 
   5   9   5       56.68      -55.34     55.34 o 
   6   9   5      101.82      220.94     79.75 o 
   7   9   5       10.62      -37.87     98.98 o 
  -9  10   5       10.28      -27.29     88.50 o 
  -8  10   5        0.12       21.52     69.94 o 
  -7  10   5      230.57      129.55     85.59 o 
  -6  10   5       18.76      -41.93     66.97 o 
  -5  10   5       63.91      153.30     58.86 o 
  -4  10   5       14.07      -49.45     49.45 o 
  -3  10   5       32.58       54.38     48.49 o 
  -2  10   5      281.35      188.18     58.65 o 
  -1  10   5        0.67      -52.84     52.84 o 
   0  10   5      382.11      355.90     67.37 o 
   1  10   5       37.90      -10.21     45.16 o 
   2  10   5       92.77       83.73     76.33 o 
   3  10   5       76.36       51.26     65.18 o 
   4  10   5       69.68      145.32     72.84 o 
   5  10   5       28.71       -3.64     68.45 o 
  -7  11   5       32.75       45.88     71.13 o 
  -6  11   5      657.00      658.51     88.29 o 
  -5  11   5        0.58        8.56     56.55 o 
  -4  11   5        4.75        4.09     72.84 o 
  -3  11   5       21.83       94.05     86.75 o 
  -2  11   5       64.83       77.76     58.41 o 
  -1  11   5        1.23      -50.30     52.20 o 
   0  11   5        9.49       65.86     56.43 o 
   1  11   5      353.70      327.29     73.65 o 
   2  11   5       65.55      121.77     61.72 o 
   3  11   5       68.16       24.71    139.73 o 
  -4  12   5      102.14      110.51     91.43 o 
  -3  12   5       91.93       77.82     76.89 o 
  -2  12   5      219.22      301.01    101.39 o 
  -1  12   5       58.67      -46.62     65.61 o 
   0  12   5       78.40      -60.86     72.53 o 
 -15   0   6        2.32       11.64     97.81 o 
 -14   0   6      167.08      109.46     94.32 o 
 -13   0   6      259.33      316.18     58.48 o 
 -12   0   6     1526.64     1450.11     93.87 o 
 -11   0   6      179.44      205.98     44.81 o 
 -10   0   6        3.36       55.68     30.04 o 
  -9   0   6     6628.78     6650.56    374.90 o 
  -8   0   6     3545.63     3720.09    131.95 o 
  -7   0   6    19144.96    19674.10    539.49 o 
  -6   0   6       92.90       98.83     40.18 o 
  -5   0   6    28802.94    28763.57    762.56 o 
  -4   0   6     8444.37     8493.03    195.50 o 
  -3   0   6    26110.49    26508.98    698.45 o 
  -2   0   6    22678.88    22357.96    592.59 o 
  -1   0   6     4952.61     4567.61    140.67 o 
   0   0   6     3775.86     3874.64    169.33 o 
   1   0   6     2572.22     2660.59    130.64 o 
   2   0   6     5438.93     5541.67    174.63 o 
   3   0   6       27.59       -4.06     20.41 o 
   4   0   6     5814.09     5886.84    196.65 o 
   5   0   6     1240.51     1491.32     84.47 o 
   6   0   6      332.77      388.97     92.00 o 
   7   0   6      118.93      179.33     82.68 o 
   8   0   6        0.54       91.99     83.84 o 
   9   0   6      125.58       53.57     89.66 o 
  10   0   6        8.43       33.77    102.47 o 
 -15   1   6       54.90       38.48     91.99 o 
 -14   1   6      219.87      136.60     47.60 o 
 -13   1   6      152.17       78.88     39.38 o 
 -12   1   6     1208.08     1420.82     67.70 o 
 -11   1   6       94.46       73.63     27.58 o 
 -10   1   6     1486.50     1494.73     60.48 o 
  -9   1   6      403.56      388.89     31.93 o 
  -8   1   6     2249.15     2423.57     69.96 o 
  -7   1   6     6059.69     5933.84    151.30 o 
  -6   1   6     8860.45     8578.72    202.80 o 
  -5   1   6    18383.39    17003.78    376.97 o 
  -4   1   6     3440.90     2856.62     61.50 o 
  -3   1   6      153.80      176.92     13.43 o 
  -2   1   6    17679.79    17063.41    290.26 o 
  -1   1   6     1158.55     1099.08     42.42 o 
   0   1   6    13860.05    13471.87    372.49 o 
   1   1   6    20423.02    20311.34    445.39 o 
   2   1   6     5321.92     5742.94    144.58 o 
   3   1   6     1085.91     1117.61     96.74 o 
   4   1   6     1359.83     1385.85     78.96 o 
   5   1   6     6576.46     6791.82    230.88 o 
   6   1   6     2674.36     2641.47    104.76 o 
   7   1   6      426.92      538.72     79.39 o 
   8   1   6      812.31     1066.96    106.00 o 
   9   1   6        2.88       49.20     63.83 o 
  10   1   6       33.17        2.68    151.38 o 
 -15   2   6        6.10       57.80     49.58 o 
 -14   2   6       21.82       38.76     45.55 o 
 -13   2   6       11.48       -4.98     39.24 o 
 -12   2   6       14.09        7.46     27.16 o 
 -11   2   6       67.17       76.28     31.60 o 
 -10   2   6        3.83        3.45     25.91 o 
  -9   2   6      255.83      377.76     41.00 o 
  -8   2   6      391.75      392.57     38.72 o 
  -7   2   6     1811.23     1845.93     67.31 o 
  -6   2   6      577.26      618.93     36.52 o 
  -5   2   6      384.53      364.65     25.39 o 
  -4   2   6       27.85       20.17     11.96 o 
  -3   2   6      506.90      491.91     44.94 o 
  -2   2   6      453.36      534.67     19.79 o 
  -1   2   6      887.23      724.67     74.19 o 
   0   2   6     3076.48     3204.62     98.08 o 
   1   2   6     2483.67     2687.78     76.89 o 
   2   2   6     2503.15     2544.96    138.69 o 
   3   2   6     2521.64     2682.87    115.40 o 
   4   2   6       43.45       82.79     36.20 o 
   5   2   6      135.18      143.79     44.37 o 
   6   2   6       76.36       51.96     42.51 o 
   7   2   6      209.34      326.40     96.65 o 
   8   2   6       24.33       -7.97     53.93 o 
   9   2   6       25.27      -57.84     57.84 o 
  10   2   6       61.44       21.49     73.28 o 
 -15   3   6       55.39       37.44     57.32 o 
 -14   3   6       12.36       36.94     50.61 o 
 -13   3   6      103.42      113.98     45.95 o 
 -12   3   6      190.34      192.34     59.18 o 
 -11   3   6      126.69      165.02     39.04 o 
 -10   3   6        0.78       11.68     26.30 o 
  -9   3   6       43.77       49.72     39.72 o 
  -8   3   6      782.98      772.18     48.47 o 
  -7   3   6     1502.43     1361.35     59.35 o 
  -6   3   6    11708.36    11483.35    271.20 o 
  -5   3   6     2120.26     1874.74     58.23 o 
  -4   3   6     1169.38     1234.22     38.90 o 
  -3   3   6     2571.99     2604.66     61.75 o 
  -2   3   6     2695.29     2372.37     50.40 o 
  -1   3   6      236.62      227.24     15.31 o 
   0   3   6       62.19      106.52     15.44 o 
   1   3   6    26145.19    26585.53    727.54 o 
   2   3   6     1442.53     1182.69    135.17 o 
   3   3   6      352.84      356.03     88.51 o 
   4   3   6     1068.32     1199.60     84.46 o 
   5   3   6      372.47      412.55     60.05 o 
   6   3   6      212.87      210.18     55.86 o 
   7   3   6       94.74      116.41     54.27 o 
   8   3   6      907.02      896.53     91.21 o 
   9   3   6      135.64      104.80     97.82 o 
  10   3   6       54.61      -64.49     71.13 o 
 -15   4   6        0.84       66.59     58.22 o 
 -14   4   6        2.00      -43.91     43.91 o 
 -13   4   6      137.23      286.84     72.04 o 
 -12   4   6     2346.90     3067.36    160.25 o 
 -11   4   6       88.34      108.03     92.57 o 
 -10   4   6       26.21       56.66     31.90 o 
  -9   4   6       88.61      135.00     39.23 o 
  -8   4   6      481.28      509.25     43.61 o 
  -7   4   6      737.03      806.27     97.52 o 
  -6   4   6      129.37      132.61     26.09 o 
  -5   4   6    19063.89    18762.04    333.23 o 
  -4   4   6     1250.76     1276.51     49.00 o 
  -3   4   6     6649.42     7183.69    141.57 o 
  -2   4   6     4600.76     4191.79    114.50 o 
  -1   4   6     2780.70     2448.30     68.96 o 
   0   4   6     2024.89     2158.62     56.83 o 
   1   4   6     1600.42     1380.75     79.49 o 
   2   4   6     4278.98     4075.92    254.93 o 
   3   4   6      134.21       75.01     78.60 o 
   4   4   6      579.28      559.57     64.65 o 
   5   4   6        0.05       41.10     39.93 o 
   6   4   6      315.22      366.85     83.85 o 
   7   4   6       27.13       38.70     50.08 o 
   8   4   6        0.31       60.32     69.87 o 
   9   4   6        2.14       32.60    103.63 o 
  10   4   6        5.11        4.66    105.96 o 
 -14   5   6       61.83      127.39     76.10 o 
 -13   5   6       44.21      -29.85     58.15 o 
 -12   5   6      331.79      441.21     81.47 o 
 -11   5   6      867.52      762.97     88.53 o 
 -10   5   6      444.62      578.11     98.99 o 
  -9   5   6      584.15      507.01     59.93 o 
  -8   5   6        2.11       15.96     28.35 o 
  -7   5   6     5538.07     5621.17    248.09 o 
  -6   5   6     5602.34     5623.55    138.00 o 
  -5   5   6     8791.80     9261.95    182.69 o 
  -4   5   6     6314.19     6312.59    132.27 o 
  -3   5   6      652.83      686.19     34.90 o 
  -2   5   6     4520.09     4367.66     98.85 o 
  -1   5   6     4563.21     4623.04    102.97 o 
   0   5   6     7482.23     7471.89    150.57 o 
   1   5   6    16285.90    15817.58    408.41 o 
   2   5   6      904.54      935.41     76.39 o 
   3   5   6     4329.97     4310.31    177.31 o 
   4   5   6       56.60       45.34     42.94 o 
   5   5   6     1485.20     1871.06    244.07 o 
   6   5   6      364.59      405.66     72.87 o 
   7   5   6      164.00      196.61     62.83 o 
   8   5   6     1137.57     1333.13    119.90 o 
   9   5   6       91.88       33.82     87.33 o 
 -14   6   6       76.53      200.56     84.37 o 
 -13   6   6        2.61       14.92     65.64 o 
 -12   6   6      168.99      184.08     70.94 o 
 -11   6   6       98.76       47.01     57.84 o 
 -10   6   6       80.90       39.59     51.87 o 
  -9   6   6       27.19       29.31     50.15 o 
  -8   6   6      243.82      208.63     39.61 o 
  -7   6   6      688.03      736.67     73.16 o 
  -6   6   6      117.58      118.21     26.03 o 
  -5   6   6       16.96       20.49     19.65 o 
  -4   6   6     1832.31     1859.44     61.93 o 
  -3   6   6      722.80      808.44     41.04 o 
  -2   6   6       77.47       83.76     23.51 o 
  -1   6   6     3395.06     3476.77     88.34 o 
   0   6   6     2170.64     2409.83     84.23 o 
   1   6   6      633.57      677.42     48.90 o 
   2   6   6     1128.70     1156.89     72.06 o 
   3   6   6     1266.70     1234.33     96.77 o 
   4   6   6       22.84        4.54     42.17 o 
   5   6   6      147.50      151.84     66.38 o 
   6   6   6      431.40      476.58    144.41 o 
   7   6   6      207.72      188.69     68.66 o 
   8   6   6       22.84      106.92     71.56 o 
   9   6   6        1.46      -55.81     63.92 o 
 -13   7   6       61.16       83.99     79.38 o 
 -12   7   6        4.52      105.70     68.21 o 
 -11   7   6      100.64      156.69     72.20 o 
 -10   7   6       98.11      124.99     61.34 o 
  -9   7   6       74.02       53.97     56.37 o 
  -8   7   6       23.25       60.19     52.39 o 
  -7   7   6       52.44       38.42     34.29 o 
  -6   7   6     1199.23     1259.58     57.57 o 
  -5   7   6      188.77      183.64     30.84 o 
  -4   7   6      193.72      189.95     29.91 o 
  -3   7   6     1118.72     1219.51     54.08 o 
  -2   7   6     1288.04     1274.78     54.36 o 
  -1   7   6      381.64      375.09     40.49 o 
   0   7   6     1154.98     1018.30     95.67 o 
   1   7   6      231.35      286.07     36.62 o 
   2   7   6      234.78      202.04     45.88 o 
   3   7   6     1387.61     1454.71    141.33 o 
   4   7   6      324.55      319.24     78.61 o 
   5   7   6       71.15        3.86     59.39 o 
   6   7   6       18.50       73.39     63.46 o 
   7   7   6       41.46       95.15     65.21 o 
   8   7   6        0.74      -63.45     63.45 o 
 -12   8   6      245.37      196.31    158.95 o 
 -11   8   6       80.40       68.53     71.33 o 
 -10   8   6        1.57       28.26     63.62 o 
  -9   8   6       13.18       10.00     55.11 o 
  -8   8   6      339.34      303.10     75.77 o 
  -7   8   6      168.21      108.25     59.39 o 
  -6   8   6      579.96      565.33     52.63 o 
  -5   8   6     1495.94     1550.73     66.50 o 
  -4   8   6      370.50      396.31     64.67 o 
  -3   8   6       12.81       36.23     26.29 o 
  -2   8   6      838.93     1012.46     62.28 o 
  -1   8   6     1883.88     1755.54     80.20 o 
   0   8   6     3192.30     3364.16    113.81 o 
   1   8   6        1.19      -29.75     29.75 o 
   2   8   6      433.50      411.66     59.43 o 
   3   8   6        9.20      -25.78     39.48 o 
   4   8   6       53.26       30.76     42.59 o 
   5   8   6        7.52       28.33     58.67 o 
   6   8   6      349.47      380.27     84.80 o 
   7   8   6      233.60      242.77    120.53 o 
 -11   9   6       61.22       30.59     71.76 o 
 -10   9   6       12.69       36.27     73.43 o 
  -9   9   6       34.59       48.66     68.31 o 
  -8   9   6      263.42      214.02     96.65 o 
  -7   9   6     2033.75     2272.66    161.37 o 
  -6   9   6      950.42     1309.29     95.18 o 
  -5   9   6      287.02      414.31     53.56 o 
  -4   9   6     1048.50      969.13     73.30 o 
  -3   9   6       70.47      106.01     60.39 o 
  -2   9   6      135.47      168.17     49.03 o 
  -1   9   6     1128.30     1068.32     73.01 o 
   0   9   6      877.78      863.54    223.36 o 
   1   9   6     1398.73     1377.69     97.95 o 
   2   9   6       55.18       59.21     69.28 o 
   3   9   6      406.47      417.35    123.44 o 
   4   9   6      390.01      310.20     81.56 o 
   5   9   6      200.82      213.85     75.80 o 
   6   9   6      377.66      333.58    111.80 o 
  -9  10   6        4.49       -3.13     70.22 o 
  -8  10   6       52.37       71.74     71.28 o 
  -7  10   6      528.21      808.31    110.05 o 
  -6  10   6      357.11      248.89     65.29 o 
  -5  10   6       53.02       16.05     49.62 o 
  -4  10   6      312.99      321.17     64.75 o 
  -3  10   6     1017.90     1033.70     87.98 o 
  -2  10   6        6.98       53.77     50.91 o 
  -1  10   6       29.14        6.61     51.31 o 
   0  10   6     1270.47     1165.07     96.96 o 
   1  10   6      826.59      680.72     81.78 o 
   2  10   6        5.16       -4.82     60.31 o 
   3  10   6      207.18      110.46     73.16 o 
   4  10   6      140.00      114.43    100.73 o 
  -7  11   6        0.80      -36.55     78.02 o 
  -6  11   6       44.05       70.23     62.90 o 
  -5  11   6        4.79       81.28     82.14 o 
  -4  11   6       71.76       12.33     75.70 o 
  -3  11   6       34.02       95.38     57.84 o 
  -2  11   6        1.34      -52.90     52.90 o 
  -1  11   6      295.45      284.02     78.47 o 
   0  11   6      148.13      109.04     62.72 o 
   1  11   6      145.16      177.52     66.93 o 
   2  11   6       98.16      146.43     78.23 o 
  -3  12   6      149.86      115.56     92.87 o 
  -2  12   6        0.12      -16.49     63.78 o 
 -16   1   7       16.81       24.08    115.28 o 
 -15   1   7       38.77        6.96     48.24 o 
 -14   1   7       37.04       60.65     53.50 o 
 -13   1   7       49.74       19.28     30.99 o 
 -12   1   7      892.00      871.27     61.87 o 
 -11   1   7     1137.94     1274.75     61.28 o 
 -10   1   7      207.38      225.21     29.76 o 
  -9   1   7      772.78      733.43     39.97 o 
  -8   1   7       41.16       32.08     16.77 o 
  -7   1   7    14224.75    14231.95    325.60 o 
  -6   1   7      484.20      466.75     25.51 o 
  -5   1   7      131.50      156.23     17.22 o 
  -4   1   7     6899.02     6213.02    131.84 o 
  -3   1   7      121.86       92.54     11.83 o 
  -2   1   7      959.11      935.96     29.57 o 
  -1   1   7     3348.94     3449.16     72.38 o 
   0   1   7    20044.26    19342.02    527.20 o 
   1   1   7       34.91       19.88     14.49 o 
   2   1   7       17.34       27.84     23.85 o 
   3   1   7     1245.47     1302.89     57.43 o 
   4   1   7       10.97       -8.74     27.50 o 
   5   1   7       73.49       70.17     32.81 o 
   6   1   7       67.98       83.19     52.99 o 
   7   1   7      395.60      411.57     76.14 o 
   8   1   7        2.18       46.54     60.51 o 
   9   1   7      142.92      145.72     76.08 o 
  10   1   7        1.36       65.35     72.40 o 
 -15   2   7      142.92      117.16     52.67 o 
 -14   2   7       21.74       60.08     46.38 o 
 -13   2   7       82.74      102.12     43.97 o 
 -12   2   7      192.95      203.59     36.74 o 
 -11   2   7        3.04       23.17     25.50 o 
 -10   2   7      349.59      400.98     43.37 o 
  -9   2   7       15.13       12.49     26.15 o 
  -8   2   7     3307.79     3255.53    101.55 o 
  -7   2   7       48.05        7.54     16.47 o 
  -6   2   7     1313.42     1184.58     44.46 o 
  -5   2   7     8478.63     8065.41    234.25 o 
  -4   2   7      868.08      763.94     27.39 o 
  -3   2   7     2530.35     2455.71     55.19 o 
  -2   2   7    13197.43    13165.32    211.05 o 
  -1   2   7     4108.31     4096.22    101.25 o 
   0   2   7     1759.28     1705.18     75.32 o 
   1   2   7    18766.68    18775.32    417.62 o 
   2   2   7     5547.13     5491.21    141.75 o 
   3   2   7      141.06       80.43     34.32 o 
   4   2   7       26.35        7.29     32.90 o 
   5   2   7     1625.74     1753.86    135.15 o 
   6   2   7     1757.39     1926.54    133.99 o 
   7   2   7      139.11      160.70     93.16 o 
   8   2   7     1640.89     1618.94    128.59 o 
   9   2   7       73.29       86.53     72.45 o 
  10   2   7      153.86       18.82     78.63 o 
 -15   3   7       52.73       72.34     53.09 o 
 -14   3   7      245.40      175.45     52.77 o 
 -13   3   7      142.56      156.23     47.46 o 
 -12   3   7     1885.33     2029.03    216.13 o 
 -11   3   7     1063.69     1245.15     71.53 o 
 -10   3   7      225.28      277.88     40.90 o 
  -9   3   7      383.56      343.94     39.09 o 
  -8   3   7       99.16      109.79     26.16 o 
  -7   3   7     5131.57     4979.94    165.77 o 
  -6   3   7     2499.82     2186.33     66.82 o 
  -5   3   7     2344.62     2160.03     64.44 o 
  -4   3   7     7618.11     7116.32    152.22 o 
  -3   3   7       52.59       48.40     16.39 o 
  -2   3   7     1011.41     1000.66     30.18 o 
  -1   3   7    17944.57    19712.69    312.61 o 
   0   3   7     8957.78     8198.67    172.88 o 
   1   3   7      739.23      739.06     35.70 o 
   2   3   7      124.40      130.84     35.64 o 
   3   3   7     1719.01     1950.16    104.17 o 
   4   3   7       48.01       18.93     35.64 o 
   5   3   7       71.70       92.08     44.25 o 
   6   3   7      380.73      393.37     66.56 o 
   7   3   7      307.45      351.71     67.75 o 
   8   3   7      471.73      585.79    136.26 o 
   9   3   7       20.09       77.77     74.51 o 
 -15   4   7       31.54       91.74     53.24 o 
 -14   4   7       51.09       49.75     49.54 o 
 -13   4   7        0.90      -34.79     48.24 o 
 -12   4   7       47.85      102.18     59.39 o 
 -11   4   7        8.86       78.45     78.02 o 
 -10   4   7       54.92       58.10     32.26 o 
  -9   4   7       36.10       14.79     26.20 o 
  -8   4   7       32.28       14.04     24.22 o 
  -7   4   7      539.25      442.65     48.03 o 
  -6   4   7       33.29       75.91     21.50 o 
  -5   4   7       58.16       73.05     17.59 o 
  -4   4   7     1923.53     2080.07     57.76 o 
  -3   4   7     4748.26     4658.83    100.69 o 
  -2   4   7        6.21        8.96     13.61 o 
  -1   4   7        1.92       31.80     11.78 o 
   0   4   7     4056.65     4325.49    123.27 o 
   1   4   7        8.31       45.82     30.86 o 
   2   4   7      360.16      368.19     54.74 o 
   3   4   7     1081.76     1416.93    110.09 o 
   4   4   7      455.43      394.05     61.50 o 
   5   4   7      448.79      364.60     63.82 o 
   6   4   7      154.12      137.34     56.04 o 
   7   4   7       88.27      117.56     60.65 o 
   8   4   7       24.67       60.38     69.87 o 
   9   4   7        5.53       22.12    111.78 o 
 -14   5   7        4.18       26.26     61.54 o 
 -13   5   7       15.55      -40.58     57.33 o 
 -12   5   7        5.77      -34.20     52.87 o 
 -11   5   7      115.64      165.17     62.13 o 
 -10   5   7       51.25       42.23     41.90 o 
  -9   5   7      181.11      160.13     37.15 o 
  -8   5   7      121.08      190.08     36.54 o 
  -7   5   7      885.62      926.79     61.88 o 
  -6   5   7      206.76      186.83     25.14 o 
  -5   5   7       12.77       57.07     20.14 o 
  -4   5   7      387.45      326.88     27.90 o 
  -3   5   7     1100.98     1105.31     48.09 o 
  -2   5   7     7183.95     7453.96    151.14 o 
  -1   5   7      721.06      693.39     72.20 o 
   0   5   7     2150.01     2010.22     73.14 o 
   1   5   7     1000.73     1129.77     65.76 o 
   2   5   7      748.34      863.94     75.65 o 
   3   5   7      303.19      322.13     59.29 o 
   4   5   7      803.11      809.59     82.35 o 
   5   5   7      294.07      298.59     64.17 o 
   6   5   7       25.76       39.01     54.34 o 
   7   5   7      104.67       73.82     67.54 o 
   8   5   7       31.85      -38.19     63.81 o 
   9   5   7       12.34       -4.66    112.95 o 
 -14   6   7        0.06      -61.39     61.39 o 
 -13   6   7      205.77      160.34     93.16 o 
 -12   6   7      250.60      147.61     66.64 o 
 -11   6   7        3.14        9.14     49.72 o 
 -10   6   7       65.82       46.47     52.16 o 
  -9   6   7        0.92       48.12     34.72 o 
  -8   6   7      525.91      645.76     64.93 o 
  -7   6   7       39.06        9.86     40.77 o 
  -6   6   7     3521.79     3675.85    139.97 o 
  -5   6   7      425.94      465.65     35.46 o 
  -4   6   7        4.63        9.87     19.02 o 
  -3   6   7      206.10      164.42     25.27 o 
  -2   6   7     2225.76     2223.10     67.42 o 
  -1   6   7       39.50       67.90     26.77 o 
   0   6   7        2.40      -23.86     23.86 o 
   1   6   7     5965.63     6035.16    180.30 o 
   2   6   7      428.22      421.83     52.34 o 
   3   6   7      455.20      382.47     66.20 o 
   4   6   7       10.11      -16.81     47.34 o 
   5   6   7     1135.92     1336.65    113.25 o 
   6   6   7      588.29      632.39     90.26 o 
   7   6   7        0.05       26.39     64.16 o 
   8   6   7      307.63      392.70     91.68 o 
 -13   7   7       32.39       -8.15     71.61 o 
 -12   7   7      450.89      474.41    143.82 o 
 -11   7   7      207.12      145.02     67.98 o 
 -10   7   7        7.68      -16.03     89.66 o 
  -9   7   7      159.66      150.48     60.12 o 
  -8   7   7       13.88      -28.33     28.33 o 
  -7   7   7      758.23      840.41     77.29 o 
  -6   7   7      635.08      668.91     45.36 o 
  -5   7   7     1344.01     1463.66     61.13 o 
  -4   7   7      873.31      854.66     68.52 o 
  -3   7   7      204.91      161.27     28.26 o 
  -2   7   7      231.15      276.04     47.23 o 
  -1   7   7      499.68      555.92     79.18 o 
   0   7   7     1105.90     1189.04    138.88 o 
   1   7   7      324.98      338.98     50.40 o 
   2   7   7        5.50       -4.83     34.90 o 
   3   7   7       67.29       78.09     42.56 o 
   4   7   7       27.97       51.64     78.60 o 
   5   7   7      239.03      120.39     64.29 o 
   6   7   7       20.89       23.24    124.59 o 
   7   7   7      290.00      278.49     80.21 o 
 -12   8   7        0.19       25.39     74.44 o 
 -11   8   7       11.52        6.31     78.60 o 
 -10   8   7       16.45      -12.64     57.31 o 
  -9   8   7      116.86      122.59     67.90 o 
  -8   8   7      235.78      259.58     71.57 o 
  -7   8   7      286.96      302.01     52.00 o 
  -6   8   7       45.59       41.99     30.34 o 
  -5   8   7       68.10       66.67     29.80 o 
  -4   8   7      190.94      159.05     33.38 o 
  -3   8   7     2749.25     2876.06    102.75 o 
  -2   8   7      181.07      200.53     38.45 o 
  -1   8   7      420.77      310.98     89.43 o 
   0   8   7     1139.70     1223.79     71.73 o 
   1   8   7       59.52       69.46     37.85 o 
   2   8   7       45.86       98.77     45.45 o 
   3   8   7     1358.86     1398.43     93.61 o 
   4   8   7      122.34       84.38     73.16 o 
   5   8   7        0.84      -46.67     46.67 o 
   6   8   7      300.47      314.87     85.45 o 
 -11   9   7       14.42      -67.42     70.49 o 
 -10   9   7        9.63       84.24     74.42 o 
  -9   9   7      237.61       50.20     69.49 o 
  -8   9   7       10.92      -58.94     58.94 o 
  -7   9   7       42.08       34.84     51.26 o 
  -6   9   7      695.61      524.65     56.00 o 
  -5   9   7      159.10      129.41     63.70 o 
  -4   9   7        4.25       -4.85     34.64 o 
  -3   9   7      107.26       83.18     45.86 o 
  -2   9   7      972.10      992.15    155.06 o 
  -1   9   7      302.62      218.31     53.39 o 
   0   9   7       86.84      137.36     53.93 o 
   1   9   7     1380.19     1639.70    112.73 o 
   2   9   7      261.66      281.50     86.76 o 
   3   9   7        7.16       -9.32    123.43 o 
   4   9   7      386.08      410.52     85.20 o 
   5   9   7      104.49      117.04     73.44 o 
 -10  10   7       62.26      118.77    103.64 o 
  -9  10   7       38.10      -63.22     63.22 o 
  -8  10   7        1.58       53.20     71.90 o 
  -7  10   7       37.63       55.08     58.82 o 
  -6  10   7      150.89       70.02     59.07 o 
  -5  10   7        4.74       28.12     42.52 o 
  -4  10   7       48.06       26.04     56.64 o 
  -3  10   7       40.74      -44.28     44.28 o 
  -2  10   7       73.37      102.05     46.20 o 
  -1  10   7      185.52      152.67     56.72 o 
   0  10   7       94.93      163.86     60.95 o 
   1  10   7      407.95      432.35     74.58 o 
   2  10   7      101.76       76.01     98.98 o 
   3  10   7       97.53      158.38     75.42 o 
   4  10   7        9.71       20.36     71.25 o 
  -7  11   7       38.92       40.89     65.75 o 
  -6  11   7       49.33       92.39     84.62 o 
  -5  11   7      204.29      142.30     85.88 o 
  -4  11   7       17.29      -33.07     55.95 o 
  -3  11   7       36.97       41.31     61.88 o 
  -2  11   7       25.09       -4.08     59.55 o 
  -1  11   7      295.71      213.80     69.54 o 
   0  11   7       93.48       43.11     59.14 o 
   1  11   7        0.57       -1.89     70.09 o 
   2  11   7      141.70       95.48     77.70 o 
 -16   0   8       33.23      -29.11     95.48 o 
 -15   0   8      347.96      310.74     70.50 o 
 -14   0   8       81.28       89.81     76.27 o 
 -13   0   8        9.33      -37.13     37.13 o 
 -12   0   8      136.04      145.25     79.77 o 
 -11   0   8     8560.36     8815.72    707.34 o 
 -10   0   8      377.33      416.88     78.61 o 
  -9   0   8     5632.85     6046.03    196.87 o 
  -8   0   8     1109.47      546.42     53.59 o 
  -7   0   8    28497.17    28326.62    762.41 o 
  -6   0   8     7185.13     6537.21    161.87 o 
  -5   0   8      257.36      228.04     35.52 o 
  -4   0   8    19828.20    18117.14    492.64 o 
  -3   0   8      239.47      221.60     51.24 o 
  -2   0   8     4140.06     3968.80    131.91 o 
  -1   0   8    23456.29    23024.46    621.01 o 
   0   0   8    30339.01    29853.70    799.23 o 
   1   0   8    15958.45    16610.89    463.96 o 
   2   0   8     1492.63     1337.79     87.39 o 
   3   0   8     7915.86     8589.49    270.49 o 
   4   0   8      981.44     1118.27    119.98 o 
   5   0   8       62.94       53.56     62.88 o 
   6   0   8     1449.14     1691.56    167.76 o 
   7   0   8      487.91      519.41    115.30 o 
   8   0   8      618.72      505.45    123.45 o 
   9   0   8      156.39      107.13    107.13 o 
 -16   1   8       22.71       88.10    100.72 o 
 -15   1   8        2.90       51.11     45.93 o 
 -14   1   8       10.66       -2.81     31.29 o 
 -13   1   8       17.75       39.73     29.80 o 
 -12   1   8     1628.39     1706.57    100.23 o 
 -11   1   8      491.19      485.62     40.03 o 
 -10   1   8        1.76       -4.41     19.02 o 
  -9   1   8      431.66      453.52     32.96 o 
  -8   1   8      977.41      844.28     45.60 o 
  -7   1   8       87.99       73.96     26.05 o 
  -6   1   8      926.00      892.93     45.09 o 
  -5   1   8     6710.36     5772.61    154.71 o 
  -4   1   8     1793.93     1808.72     45.77 o 
  -3   1   8     4483.93     4178.19     96.81 o 
  -2   1   8     8271.24     8048.69    148.44 o 
  -1   1   8      277.60      307.52     19.98 o 
   0   1   8       23.71       -1.57     10.51 o 
   1   1   8     2892.93     2885.05     86.86 o 
   2   1   8      883.21      969.53    105.91 o 
   3   1   8       20.07       19.81     28.68 o 
   4   1   8     1995.48     2018.34    104.04 o 
   5   1   8        4.14      -26.35     38.95 o 
   6   1   8      476.01      321.30     67.64 o 
   7   1   8       49.92       30.11     59.01 o 
   8   1   8        9.61       68.47     69.03 o 
   9   1   8        1.00       22.41     69.97 o 
 -16   2   8       16.75      -57.91     57.91 o 
 -15   2   8       33.51       42.90     49.18 o 
 -14   2   8       14.56       12.62     41.65 o 
 -13   2   8       15.41        2.88     31.98 o 
 -12   2   8        6.51       36.46     28.01 o 
 -11   2   8       11.97       13.15     24.24 o 
 -10   2   8       26.08       34.56     25.87 o 
  -9   2   8      157.02      153.31     29.47 o 
  -8   2   8      931.57      891.72     66.58 o 
  -7   2   8     3312.08     3199.88     85.73 o 
  -6   2   8     2458.10     2374.62     79.11 o 
  -5   2   8      358.25      358.70     22.12 o 
  -4   2   8      130.30      155.91     14.50 o 
  -3   2   8     1254.28     1277.57     37.84 o 
  -2   2   8      182.40      196.76     16.76 o 
  -1   2   8       28.87       21.94     12.01 o 
   0   2   8       58.33       63.94     17.49 o 
   1   2   8     3303.18     3665.23    139.22 o 
   2   2   8      953.66     1009.35     68.37 o 
   3   2   8      366.50      356.76     41.40 o 
   4   2   8      415.75      471.30     60.42 o 
   5   2   8       83.74       39.92     42.60 o 
   6   2   8      137.39      196.80     83.84 o 
   7   2   8       30.04       17.85     54.87 o 
   8   2   8      311.85      414.91     86.41 o 
   9   2   8       13.74       58.14     71.12 o 
 -15   3   8        8.85       69.76     61.96 o 
 -14   3   8        4.35        0.64     44.76 o 
 -13   3   8       18.70       23.48     38.62 o 
 -12   3   8      556.95      567.39     60.17 o 
 -11   3   8        1.40       18.22     31.09 o 
 -10   3   8        9.97      -25.16     25.16 o 
  -9   3   8       38.53       88.54     52.43 o 
  -8   3   8      277.09      297.40     35.11 o 
  -7   3   8        9.90       13.81     17.98 o 
  -6   3   8       97.66       96.92     20.25 o 
  -5   3   8     7618.71     7175.30    140.34 o 
  -4   3   8       29.95       33.72     11.86 o 
  -3   3   8     3206.76     3055.34     63.36 o 
  -2   3   8     5894.45     5841.73    106.08 o 
  -1   3   8     7548.71     7832.26    149.12 o 
   0   3   8       93.43      109.16     17.80 o 
   1   3   8      678.27      558.87     52.89 o 
   2   3   8      923.73      953.44     70.61 o 
   3   3   8       18.79       51.82     37.88 o 
   4   3   8     1152.14     1153.92     88.13 o 
   5   3   8      620.72      615.43     74.60 o 
   6   3   8      734.53      670.19     82.16 o 
   7   3   8      632.35      750.03    138.59 o 
   8   3   8       20.46      -13.97     93.15 o 
   9   3   8       11.38      -18.81     68.96 o 
 -15   4   8       34.83       53.51     82.09 o 
 -14   4   8       58.71      -34.29     48.03 o 
 -13   4   8      216.45      214.02     67.81 o 
 -12   4   8      555.86      662.76     85.09 o 
 -11   4   8     2108.66     2082.59     95.06 o 
 -10   4   8      484.03      515.93     62.04 o 
  -9   4   8      108.53      116.45     33.76 o 
  -8   4   8     1028.78     1120.27     64.89 o 
  -7   4   8     5818.42     5606.37    137.33 o 
  -6   4   8     4662.77     4299.33    111.00 o 
  -5   4   8      123.62      110.36     18.80 o 
  -4   4   8    10184.20     9992.92    189.77 o 
  -3   4   8       90.89       85.45     13.74 o 
  -2   4   8       51.84       30.86     11.46 o 
  -1   4   8    11692.46    11351.82    191.92 o 
   0   4   8     6634.76     6102.37    170.57 o 
   1   4   8     6543.93     6028.92    297.77 o 
   2   4   8      729.27      835.48     71.43 o 
   3   4   8      492.34      605.15     69.55 o 
   4   4   8      390.75      410.09     64.17 o 
   5   4   8       67.89        4.60     46.25 o 
   6   4   8     1876.47     2168.45    251.08 o 
   7   4   8      111.20      117.16     77.44 o 
   8   4   8      309.46      385.46    131.59 o 
 -15   5   8        1.66       17.31     68.27 o 
 -14   5   8      275.17      155.23     82.10 o 
 -13   5   8       16.36      -23.27     58.98 o 
 -12   5   8     1053.08     1164.75    193.36 o 
 -11   5   8      144.02      191.33     56.65 o 
 -10   5   8      111.99       82.38     36.59 o 
  -9   5   8      294.98      342.14     44.14 o 
  -8   5   8       40.72       79.90     31.48 o 
  -7   5   8     2806.99     3021.21     93.09 o 
  -6   5   8       20.72       30.96     19.99 o 
  -5   5   8     3223.51     3006.16     79.52 o 
  -4   5   8      878.74      817.10     39.96 o 
  -3   5   8      237.70      263.83     26.24 o 
  -2   5   8     3583.73     3555.90    102.05 o 
  -1   5   8      113.06      140.12     28.20 o 
   0   5   8     1594.96     1441.84     73.32 o 
   1   5   8       21.80       34.53     31.07 o 
   2   5   8      281.63      306.55     92.58 o 
   3   5   8      170.73      198.21     52.53 o 
   4   5   8      803.47      967.56    103.66 o 
   5   5   8      348.87      315.50     69.17 o 
   6   5   8       50.48       61.68     59.21 o 
   7   5   8       53.58       87.86     63.22 o 
   8   5   8        9.96       76.51     68.55 o 
 -14   6   8       54.47       78.19     79.18 o 
 -13   6   8       60.98      113.24     71.77 o 
 -12   6   8      184.00      128.86     65.95 o 
 -11   6   8       47.04        8.36     52.50 o 
 -10   6   8      242.55      334.91     68.21 o 
  -9   6   8      302.97      357.39     49.38 o 
  -8   6   8       27.49       63.66     33.55 o 
  -7   6   8      297.12      337.59     38.67 o 
  -6   6   8     2850.68     2794.31     81.20 o 
  -5   6   8     2324.13     2444.62     74.34 o 
  -4   6   8      358.90      380.89     33.65 o 
  -3   6   8      488.49      549.22     36.51 o 
  -2   6   8     5994.80     6167.54    163.43 o 
  -1   6   8       35.30       25.32     26.26 o 
   0   6   8      233.27      235.07     51.39 o 
   1   6   8     1921.04     2030.62     95.91 o 
   2   6   8      788.29      668.78     62.95 o 
   3   6   8        4.57      -12.08     42.22 o 
   4   6   8      868.75      924.98    193.93 o 
   5   6   8      680.82      726.38     93.02 o 
   6   6   8      612.98      537.13    263.21 o 
   7   6   8       14.74       39.05     68.27 o 
 -13   7   8       20.32        1.83     68.17 o 
 -12   7   8      101.34        4.83     63.79 o 
 -11   7   8        7.38       38.12     62.32 o 
 -10   7   8        1.47      -33.49     51.79 o 
  -9   7   8        4.63       -0.97     49.52 o 
  -8   7   8      527.23      448.27     53.96 o 
  -7   7   8      505.46      576.58     53.96 o 
  -6   7   8       99.98      121.24     30.26 o 
  -5   7   8     3710.36     3840.56    103.37 o 
  -4   7   8     1392.42     1449.81     65.18 o 
  -3   7   8       55.29       61.85     25.66 o 
  -2   7   8      639.34      609.77     49.88 o 
  -1   7   8     2068.54     2151.95     90.49 o 
   0   7   8      857.61      771.62     58.47 o 
   1   7   8       90.33      133.30     43.55 o 
   2   7   8      941.89     1017.59     77.25 o 
   3   7   8      340.05      369.24     59.03 o 
   4   7   8       16.68       36.74     54.56 o 
   5   7   8       88.51      145.18     64.54 o 
   6   7   8      540.26      588.60    112.97 o 
   7   7   8       20.30      -61.30     64.16 o 
 -12   8   8        2.10       36.63     69.06 o 
 -11   8   8      285.51      289.58     82.73 o 
 -10   8   8        8.00      -37.40     61.67 o 
  -9   8   8       76.25      110.33     61.97 o 
  -8   8   8        2.12       -8.10     52.00 o 
  -7   8   8      630.29      698.56     66.71 o 
  -6   8   8      824.12      863.41     54.76 o 
  -5   8   8      588.01      514.62     45.33 o 
  -4   8   8     1321.45     1391.73    101.39 o 
  -3   8   8     1533.17     1636.56     78.98 o 
  -2   8   8       89.23      107.44     36.50 o 
  -1   8   8      722.12      788.09     60.25 o 
   0   8   8      321.39      341.21     48.96 o 
   1   8   8     1515.84     1921.10    104.91 o 
   2   8   8      233.94      256.33     59.60 o 
   3   8   8        0.61        3.35     50.47 o 
   4   8   8      335.69      325.89     63.86 o 
   5   8   8       14.83      -38.91     49.75 o 
   6   8   8       76.69       50.80     76.56 o 
 -11   9   8       52.92       54.98    179.91 o 
 -10   9   8      513.29      475.72    187.50 o 
  -9   9   8        3.38       21.03     63.33 o 
  -8   9   8      145.50       37.46    103.64 o 
  -7   9   8      418.19      506.99     91.31 o 
  -6   9   8      368.16      335.01     57.88 o 
  -5   9   8      335.77      347.01     50.40 o 
  -4   9   8      164.64      201.92     44.75 o 
  -3   9   8      310.36      250.85     47.67 o 
  -2   9   8       99.51      184.84     53.11 o 
  -1   9   8      317.98      312.88     58.72 o 
   0   9   8     1055.82      939.22     72.72 o 
   1   9   8        7.54       -7.63     46.42 o 
   2   9   8      304.18      341.93     63.65 o 
   3   9   8      120.03      234.34     90.09 o 
   4   9   8       13.54      -16.33     51.38 o 
   5   9   8       16.37       37.84     74.10 o 
 -10  10   8        4.04       -5.78     78.42 o 
  -9  10   8      242.25      241.09     85.62 o 
  -8  10   8       59.71       35.17     76.24 o 
  -7  10   8        3.67       48.45     61.86 o 
  -6  10   8      929.48      934.09     91.24 o 
  -5  10   8      205.84      328.32     64.31 o 
  -4  10   8      186.55      164.87     82.78 o 
  -3  10   8      524.26      475.04     71.54 o 
  -2  10   8     1142.33     1020.03    103.97 o 
  -1  10   8       58.98      -34.18     53.04 o 
   0  10   8       24.19       -3.10     48.10 o 
   1  10   8     1011.96     1023.57    185.78 o 
   2  10   8       26.44       31.88     66.47 o 
   3  10   8        8.16      -61.34     61.34 o 
  -7  11   8       62.20      124.80     81.02 o 
  -6  11   8        0.37      -75.75     75.75 o 
  -5  11   8       68.49       85.66     87.66 o 
  -4  11   8       77.65       68.93     59.93 o 
  -3  11   8      138.23      150.02     83.76 o 
  -2  11   8       86.45       89.41     65.39 o 
  -1  11   8      402.75      539.52     86.26 o 
   0  11   8      221.19      213.69     72.87 o 
   1  11   8       45.18        7.13     63.45 o 
 -16   1   9       10.64       11.64     69.87 o 
 -15   1   9      196.40      240.86     57.22 o 
 -14   1   9        0.38      -33.57     33.57 o 
 -13   1   9      149.41      140.24     46.75 o 
 -12   1   9      485.86      412.57     39.35 o 
 -11   1   9       10.28      -14.00     21.52 o 
 -10   1   9      625.88      714.72     41.21 o 
  -9   1   9       46.43       33.48     15.97 o 
  -8   1   9     6019.11     5840.32    151.97 o 
  -7   1   9       18.90        7.85     12.55 o 
  -6   1   9     4239.90     4308.31     92.26 o 
  -5   1   9     2695.97     2602.78     93.50 o 
  -4   1   9      883.09      879.69     37.23 o 
  -3   1   9       23.34       35.23     16.47 o 
  -2   1   9    11028.67    10647.14    193.37 o 
  -1   1   9      150.96      180.23     19.11 o 
   0   1   9      126.79      115.28     41.17 o 
   1   1   9     9503.55     9646.05    232.47 o 
   2   1   9     1921.13     1975.72    122.95 o 
   3   1   9      446.41      567.78    111.80 o 
   4   1   9       53.17       49.23     32.53 o 
   5   1   9     2379.35     2465.27    221.42 o 
   6   1   9      279.55      242.61     67.08 o 
   7   1   9        0.52       31.10     60.95 o 
   8   1   9      401.31      493.11     94.07 o 
   9   1   9       12.40        5.19     72.28 o 
 -16   2   9       24.22       10.48     74.52 o 
 -15   2   9        0.45       -9.45     54.51 o 
 -14   2   9      125.63      109.09     44.10 o 
 -13   2   9      137.36      101.93     37.33 o 
 -12   2   9     1753.17     1911.27     76.19 o 
 -11   2   9     1800.39     1931.31     71.51 o 
 -10   2   9        4.37        3.36     20.59 o 
  -9   2   9      657.11      609.49     54.71 o 
  -8   2   9       22.97       -5.95     18.99 o 
  -7   2   9     2571.21     2375.39     83.14 o 
  -6   2   9    12538.40    12135.77    248.43 o 
  -5   2   9    10432.49    10476.46    193.25 o 
  -4   2   9      836.38      712.61     37.55 o 
  -3   2   9     6867.48     6694.01    128.99 o 
  -2   2   9     2521.59     2195.35     68.89 o 
  -1   2   9       55.56       42.91     23.34 o 
   0   2   9     3516.48     3478.16     89.70 o 
   1   2   9     5870.11     5654.28    191.94 o 
   2   2   9      140.44      171.68     41.97 o 
   3   2   9      329.10      270.63     83.27 o 
   4   2   9     1252.91     1329.18     93.07 o 
   5   2   9     1610.47     1988.17    118.68 o 
   6   2   9      462.22      432.85     76.11 o 
   7   2   9      644.06      701.79     95.26 o 
   8   2   9      334.97      528.33     96.00 o 
 -16   3   9        3.98      -44.25     76.85 o 
 -15   3   9       51.58       38.59     58.69 o 
 -14   3   9       11.01       13.68     54.87 o 
 -13   3   9       11.67       52.69     40.23 o 
 -12   3   9       53.95       76.38     38.16 o 
 -11   3   9       19.64       18.21     46.76 o 
 -10   3   9      420.37      383.25     44.55 o 
  -9   3   9       17.45       12.19     24.13 o 
  -8   3   9     2611.51     2487.70     88.57 o 
  -7   3   9      202.09      170.43     30.26 o 
  -6   3   9      938.22      896.85     43.33 o 
  -5   3   9     1303.35     1237.73     37.15 o 
  -4   3   9      757.21      845.40     30.29 o 
  -3   3   9     2077.54     1913.28     47.39 o 
  -2   3   9     2667.21     2327.06     67.51 o 
  -1   3   9       57.66       73.15     25.83 o 
   0   3   9      489.14      460.22     40.67 o 
   1   3   9     6504.30     6249.02    211.37 o 
   2   3   9     2611.21     2425.30    250.03 o 
   3   3   9      386.70      379.05     57.63 o 
   4   3   9       10.60       38.91     44.25 o 
   5   3   9      364.84      330.64     63.15 o 
   6   3   9      692.56      814.10    136.27 o 
   7   3   9        2.82      -25.62     90.82 o 
   8   3   9      644.12      719.42    131.02 o 
 -15   4   9        1.12        1.02     62.65 o 
 -14   4   9      173.66      165.38     71.28 o 
 -13   4   9      197.21      184.26    106.55 o 
 -12   4   9      188.89      217.43     65.52 o 
 -11   4   9      451.24      557.39     55.86 o 
 -10   4   9       74.36       64.47     32.26 o 
  -9   4   9      909.59      906.51     59.61 o 
  -8   4   9      216.43      244.78     32.92 o 
  -7   4   9     3022.87     3219.82    108.97 o 
  -6   4   9      425.18      416.31     43.87 o 
  -5   4   9      657.86      668.77     42.42 o 
  -4   4   9     2573.22     2530.51     58.74 o 
  -3   4   9      216.80      223.47     23.63 o 
  -2   4   9       18.73       -7.15     18.07 o 
  -1   4   9     2280.69     2195.07     87.33 o 
   0   4   9     2474.59     2465.02    146.52 o 
   1   4   9      369.29      352.65     44.65 o 
   2   4   9       28.06       58.75     79.76 o 
   3   4   9     1123.50     1122.58    114.16 o 
   4   4   9       10.33        2.95     41.77 o 
   5   4   9        3.24      -30.22     43.91 o 
   6   4   9      399.61      471.03     79.04 o 
   7   4   9       59.66       76.85     96.65 o 
   8   4   9       37.79       53.56     98.98 o 
 -15   5   9        8.31      -63.65     63.65 o 
 -14   5   9        0.08      -18.86     75.69 o 
 -13   5   9      234.91      296.61     90.25 o 
 -12   5   9      252.36      147.92     89.67 o 
 -11   5   9       27.96       18.93     37.27 o 
 -10   5   9      504.47      660.45     59.87 o 
  -9   5   9       19.86      -20.10     28.50 o 
  -8   5   9       76.44       89.80     28.29 o 
  -7   5   9      111.34      108.17     28.24 o 
  -6   5   9     3831.27     3934.18    129.95 o 
  -5   5   9      866.11      733.24     69.10 o 
  -4   5   9     1602.80     1469.43     52.75 o 
  -3   5   9     2898.70     2684.97    122.32 o 
  -2   5   9     1442.51     1395.33     50.92 o 
  -1   5   9      158.01      237.04     42.67 o 
   0   5   9     2584.94     2416.67     98.02 o 
   1   5   9     5396.42     5630.16    485.39 o 
   2   5   9      195.16      155.40     50.97 o 
   3   5   9     1135.97      944.71    128.14 o 
   4   5   9      154.97      104.02     56.18 o 
   5   5   9      136.52       81.28     56.80 o 
   6   5   9      128.63       82.71     62.51 o 
   7   5   9      210.89      150.38     74.43 o 
 -14   6   9        3.58      -62.65     62.65 o 
 -13   6   9       66.87        2.97     63.22 o 
 -12   6   9      489.77      543.44     89.48 o 
 -11   6   9      317.64      297.04     70.80 o 
 -10   6   9       27.42      -30.23     32.97 o 
  -9   6   9        6.15      -27.66     32.16 o 
  -8   6   9      374.48      438.39     52.78 o 
  -7   6   9      364.61      432.41     43.49 o 
  -6   6   9      493.56      506.59     38.80 o 
  -5   6   9      968.09      968.29     57.69 o 
  -4   6   9       48.23       45.08     23.39 o 
  -3   6   9     1026.70     1043.10     48.77 o 
  -2   6   9       38.75       10.44     27.39 o 
  -1   6   9      946.12      866.32     83.56 o 
   0   6   9     2293.02     2315.36    115.03 o 
   1   6   9       16.35       37.15     43.66 o 
   2   6   9      536.97      460.28     81.36 o 
   3   6   9      177.53      106.40     53.55 o 
   4   6   9       23.71      -35.05     50.21 o 
   5   6   9       70.99      105.44     62.92 o 
   6   6   9       14.51      103.32     58.03 o 
   7   6   9      398.36      411.52    154.30 o 
 -13   7   9       40.72      -13.35     68.64 o 
 -12   7   9      254.78      187.06     72.24 o 
 -11   7   9       43.70       44.57     58.45 o 
 -10   7   9       24.77       -6.19     52.97 o 
  -9   7   9        0.06       25.64     38.60 o 
  -8   7   9        0.14       23.91     42.39 o 
  -7   7   9        1.39       32.54     27.94 o 
  -6   7   9      113.46       98.69     28.52 o 
  -5   7   9      279.80      219.92     33.16 o 
  -4   7   9      192.81      150.55     31.27 o 
  -3   7   9      102.73       77.18     34.62 o 
  -2   7   9        2.71       -6.88     32.94 o 
  -1   7   9      205.02      190.13     40.15 o 
   0   7   9      276.69      306.75     50.76 o 
   1   7   9     1191.90     1282.40     84.74 o 
   2   7   9        7.66        5.39     40.06 o 
   3   7   9      191.57      245.79     55.50 o 
   4   7   9      169.74      174.39     56.02 o 
   5   7   9        2.34      -32.63     53.06 o 
   6   7   9      478.03      580.84    168.28 o 
 -12   8   9       26.85       16.88    120.52 o 
 -11   8   9      271.11       85.01     90.83 o 
 -10   8   9      237.34      206.52     73.95 o 
  -9   8   9      110.65      122.91     64.89 o 
  -8   8   9       16.20       19.51     39.15 o 
  -7   8   9       11.08       40.43     32.11 o 
  -6   8   9        1.83       59.37     31.57 o 
  -5   8   9       89.12       18.66     28.85 o 
  -4   8   9      305.91      293.77     45.45 o 
  -3   8   9      337.68      336.40     47.99 o 
  -2   8   9      199.27      178.35     41.54 o 
  -1   8   9     1139.12     1141.08     71.73 o 
   0   8   9     1204.75     1214.97     84.21 o 
   1   8   9       63.57       15.91     45.74 o 
   2   8   9       68.88       39.37     46.33 o 
   3   8   9      316.89      444.53    148.42 o 
   4   8   9       12.51       36.10     52.59 o 
   5   8   9        2.31       54.65     57.30 o 
 -11   9   9        1.02       18.65     79.41 o 
 -10   9   9        3.52      138.98     74.59 o 
  -9   9   9       10.21      -61.48     61.48 o 
  -8   9   9       28.65      -54.47     58.19 o 
  -7   9   9       12.51        5.45     36.92 o 
  -6   9   9      370.35      383.69     61.79 o 
  -5   9   9       50.85       81.54     49.25 o 
  -4   9   9      724.92      660.02     60.52 o 
  -3   9   9      234.73      170.69     46.53 o 
  -2   9   9      470.53      552.83     58.71 o 
  -1   9   9      309.50      256.35     50.09 o 
   0   9   9      441.66      479.80     61.31 o 
   1   9   9      568.28      551.73     73.31 o 
   2   9   9       70.27       83.07     56.79 o 
   3   9   9      353.52      417.26     71.80 o 
   4   9   9       91.15       67.62     59.55 o 
 -10  10   9       22.51      -39.59     94.32 o 
  -9  10   9       11.97      -64.91     64.91 o 
  -8  10   9       15.78       -9.45     71.62 o 
  -7  10   9        6.94       -7.79     64.34 o 
  -6  10   9       44.91       29.67     60.03 o 
  -5  10   9       66.58       10.35     66.96 o 
  -4  10   9        3.58       58.53     51.08 o 
  -3  10   9       18.02        7.73     48.71 o 
  -2  10   9       25.23      -40.93     83.94 o 
  -1  10   9       30.50       21.38     57.57 o 
   0  10   9      500.94      415.30     80.48 o 
   1  10   9       17.08       -1.29     67.71 o 
   2  10   9        0.75      -55.11     75.69 o 
  -7  11   9        4.97      137.40    128.09 o 
  -6  11   9       50.56      144.39    135.07 o 
  -5  11   9       62.32       53.86     92.57 o 
  -4  11   9      285.18      224.66    102.48 o 
  -3  11   9       59.94        8.48     69.79 o 
  -2  11   9        4.31        3.28     61.62 o 
  -1  11   9      305.21      359.87     95.25 o 
 -16   0  10       10.77      -39.59     64.04 o 
 -15   0  10      170.44       55.89     46.58 o 
 -14   0  10     1065.57      751.30    110.66 o 
 -13   0  10      199.91      229.41     75.69 o 
 -12   0  10     7826.15     8197.77    379.47 o 
 -10   0  10      196.08      213.11     60.55 o 
  -9   0  10      133.45      116.41     30.67 o 
  -8   0  10     3056.05     2683.25    101.61 o 
  -7   0  10     5706.03     5332.08    161.86 o 
  -6   0  10     2666.69     2597.88    105.30 o 
  -5   0  10     7681.79     7671.06    250.83 o 
  -4   0  10    10400.25     9820.18    298.65 o 
  -3   0  10      147.28      142.05     19.00 o 
  -2   0  10      253.21      319.97     37.40 o 
  -1   0  10     7363.66     6913.36    177.14 o 
   0   0  10     6437.56     7004.20    282.63 o 
   1   0  10      724.99      780.47     58.78 o 
   2   0  10     4119.94     4164.12    215.77 o 
   3   0  10       69.24       -3.49     51.24 o 
   4   0  10      632.10      510.13     97.83 o 
   5   0  10       54.58       75.69     73.36 o 
   6   0  10        4.22       18.63     76.85 o 
   7   0  10      276.54      166.53     97.82 o 
   8   0  10        5.30      -44.25     97.81 o 
 -16   1  10        0.17      -74.52     74.52 o 
 -15   1  10      157.36      188.44     55.83 o 
 -14   1  10      109.47       51.79     43.62 o 
 -13   1  10      270.98      294.62     56.19 o 
 -12   1  10      894.34      925.02     75.92 o 
 -11   1  10     1027.10     1103.83    152.82 o 
 -10   1  10     1822.33     1875.14     77.49 o 
  -9   1  10      133.13      148.43     30.34 o 
  -8   1  10      386.75      342.50     32.37 o 
  -7   1  10     3454.63     3192.14     76.18 o 
  -6   1  10     7591.75     7378.95    143.31 o 
  -5   1  10       34.34       19.65     11.66 o 
  -4   1  10    15950.59    15532.82    307.89 o 
  -3   1  10     4539.80     4825.20     99.25 o 
  -2   1  10      721.26      789.04     32.55 o 
  -1   1  10    10748.63    10248.38    317.34 o 
   0   1  10     6830.41     6066.45    531.76 o 
   1   1  10     6398.02     6125.45    587.23 o 
   2   1  10      855.39      996.03     72.47 o 
   3   1  10     1164.15     1281.03     71.33 o 
   4   1  10       41.69       77.44     48.58 o 
   5   1  10       98.89       83.23    104.22 o 
   6   1  10     1602.48     1780.19    131.77 o 
   7   1  10       63.12      135.24     71.51 o 
   8   1  10      356.77      431.05    121.11 o 
 -16   2  10       10.98       22.12     76.85 o 
 -15   2  10        7.20       27.95     65.21 o 
 -14   2  10       77.56      -52.98     62.88 o 
 -13   2  10       75.84      107.46     46.91 o 
 -12   2  10       67.01       71.03     34.12 o 
 -11   2  10       11.03      -22.72     27.63 o 
 -10   2  10        0.45       20.78     24.99 o 
  -9   2  10      226.76      210.27     31.59 o 
  -8   2  10      578.08      643.21     49.75 o 
  -7   2  10      346.49      303.04     28.78 o 
  -6   2  10     1523.23     1528.13     59.51 o 
  -5   2  10       79.22       79.84     17.88 o 
  -4   2  10     1823.98     1920.25     52.59 o 
  -3   2  10     1889.03     1995.75     52.98 o 
  -2   2  10      369.03      328.76     23.14 o 
  -1   2  10      288.96      281.02     27.28 o 
   0   2  10       87.71       88.27     27.29 o 
   1   2  10      681.27      648.92     58.20 o 
   2   2  10       63.33       76.14     66.96 o 
   3   2  10      123.04      100.24     43.18 o 
   4   2  10      558.50      621.94    103.65 o 
   5   2  10      345.66      412.25    104.81 o 
   6   2  10       76.06       22.82     56.53 o 
   7   2  10       27.55      -23.76     63.38 o 
   8   2  10       14.85      -33.04     71.96 o 
 -16   3  10        3.12       94.32     86.17 o 
 -15   3  10      135.39       47.74     75.69 o 
 -14   3  10       49.39      124.59     76.85 o 
 -13   3  10      118.46      144.44     77.69 o 
 -12   3  10        0.37        5.39     41.34 o 
 -11   3  10     1082.63     1187.06     70.77 o 
 -10   3  10      133.12       54.40     29.47 o 
  -9   3  10      466.64      503.88     84.45 o 
  -8   3  10       52.96       66.08     22.66 o 
  -7   3  10     2212.97     1960.28     66.88 o 
  -6   3  10     1108.04     1046.98     82.02 o 
  -5   3  10     3532.54     3672.81     94.30 o 
  -4   3  10     6770.17     6343.94    126.33 o 
  -3   3  10      387.70      389.19     34.55 o 
  -2   3  10     2965.57     3022.31     83.63 o 
  -1   3  10     6776.08     6338.91    162.78 o 
   0   3  10     1336.34     1420.95     85.51 o 
   1   3  10      113.64       39.05     33.85 o 
   2   3  10     3773.66     3456.44    146.97 o 
   3   3  10      375.59      291.19    106.56 o 
   4   3  10      185.65      213.93     56.69 o 
   5   3  10       24.11       44.74     50.79 o 
   6   3  10      597.45      329.59    108.31 o 
   7   3  10       12.82       52.29     68.66 o 
 -15   4  10        3.28       97.81     88.50 o 
 -14   4  10       33.91       16.87     58.16 o 
 -13   4  10        9.72      -37.60     38.01 o 
 -12   4  10     1556.47     1827.37    130.28 o 
 -11   4  10      893.86      784.19     62.83 o 
 -10   4  10      126.10      130.32     35.17 o 
  -9   4  10       37.38       50.37     29.71 o 
  -8   4  10       74.52       32.12     24.74 o 
  -7   4  10     3873.39     3714.29    104.11 o 
  -6   4  10       17.85       14.80     20.80 o 
  -5   4  10     1080.69     1048.70     49.93 o 
  -4   4  10     5785.28     5616.92    120.74 o 
  -3   4  10      850.28      849.58     38.95 o 
  -2   4  10        3.12      -16.97     16.97 o 
  -1   4  10      478.59      397.47     55.10 o 
   0   4  10     2695.08     2776.35    112.30 o 
   1   4  10        7.40       16.25     30.48 o 
   2   4  10        6.18       13.13     40.25 o 
   3   4  10       75.47       59.50     46.85 o 
   4   4  10      274.64      228.96     60.11 o 
   5   4  10        0.87       33.88     53.50 o 
   6   4  10      138.61      121.15    160.11 o 
   7   4  10      112.09       69.87    107.13 o 
 -15   5  10       35.89       98.98     93.15 o 
 -14   5  10       65.98      132.01    123.43 o 
 -13   5  10      322.07      401.93     79.37 o 
 -12   5  10       36.24       72.56     41.31 o 
 -11   5  10     1420.71     1532.41     87.27 o 
 -10   5  10       69.94       64.34     46.73 o 
  -9   5  10      847.09      851.81    113.74 o 
  -8   5  10      192.98      220.63     36.15 o 
  -7   5  10     2593.49     2671.51     88.77 o 
  -6   5  10     5056.00     4865.71    128.01 o 
  -5   5  10        8.56       -0.31     20.20 o 
  -4   5  10     6308.57     6507.86    139.45 o 
  -3   5  10      539.95      514.05     34.45 o 
  -2   5  10     1567.19     1625.78     68.49 o 
  -1   5  10     4676.77     4580.73    145.17 o 
   0   5  10     1762.57     1512.60     80.61 o 
   1   5  10     3406.05     3571.55    131.56 o 
   2   5  10      160.58      135.26     43.41 o 
   3   5  10      714.10      464.27     76.87 o 
   4   5  10      545.37      488.31     76.59 o 
   5   5  10        7.37       13.70     55.89 o 
   6   5  10      855.25      886.51    107.05 o 
   7   5  10        2.10      -88.50     88.50 o 
 -14   6  10       44.19       85.06    103.63 o 
 -13   6  10       68.17       54.28     68.96 o 
 -12   6  10       48.01       57.39     62.43 o 
 -11   6  10       48.47      109.31     45.43 o 
 -10   6  10       11.02       57.34     37.36 o 
  -9   6  10      789.71      774.24     64.79 o 
  -8   6  10       14.32        3.30     40.39 o 
  -7   6  10      331.57      322.51     56.65 o 
  -6   6  10     1240.76     1249.85     62.89 o 
  -5   6  10      417.70      416.50     40.51 o 
  -4   6  10      108.81      135.48     40.91 o 
  -3   6  10     1303.60     1369.66     78.47 o 
  -2   6  10      319.61      294.45     40.55 o 
  -1   6  10      250.77      260.22     45.56 o 
   0   6  10      167.83      135.74     40.98 o 
   1   6  10     1032.73     1069.47     76.43 o 
   2   6  10      189.24      124.61     40.92 o 
   3   6  10      122.37       27.23     50.61 o 
   4   6  10      237.10      211.24     71.96 o 
   5   6  10       10.65        1.47     62.38 o 
   6   6  10        0.04       50.56     73.36 o 
 -13   7  10       10.90       28.14     73.51 o 
 -12   7  10       30.80      -65.06    105.96 o 
 -11   7  10      125.29      122.28     67.93 o 
 -10   7  10        7.47       -0.25     37.34 o 
  -9   7  10      211.74      152.77     46.26 o 
  -8   7  10      577.30      611.34     54.33 o 
  -7   7  10      274.02      293.96     57.49 o 
  -6   7  10      247.95      202.91     38.51 o 
  -5   7  10     1330.52     1410.45     70.03 o 
  -4   7  10       44.46       30.53     30.58 o 
  -3   7  10     1514.20     1373.70     95.72 o 
  -2   7  10     1299.38     1391.10     72.99 o 
  -1   7  10     1180.03     1330.71     84.40 o 
   0   7  10      415.68      433.36     58.43 o 
   1   7  10      298.58      386.18     64.67 o 
   2   7  10     1009.67     1123.86     88.19 o 
   3   7  10       14.20       60.51     47.53 o 
   4   7  10      130.02      122.68     57.38 o 
   5   7  10      206.95       87.87     66.68 o 
 -12   8  10      433.25      437.31     96.44 o 
 -11   8  10        3.15       -5.58     80.35 o 
 -10   8  10       59.27       37.62     66.31 o 
  -9   8  10      145.06       96.31     65.52 o 
  -8   8  10       37.57       30.87     36.71 o 
  -7   8  10     1333.23     1418.34     77.62 o 
  -6   8  10        6.48      -12.23     33.14 o 
  -5   8  10     1044.67      943.22     75.51 o 
  -4   8  10      496.12      498.80     61.00 o 
  -3   8  10        0.72       13.70     35.72 o 
  -2   8  10       67.20       39.05     37.14 o 
  -1   8  10       54.82       68.40     38.66 o 
   0   8  10      517.07      479.59     64.32 o 
   1   8  10        0.08       65.18     50.73 o 
   2   8  10      311.25      311.10     64.51 o 
   3   8  10        2.22      -54.15     54.15 o 
   4   8  10       26.44       11.00     56.08 o 
 -11   9  10      407.96      238.54    206.13 o 
 -10   9  10        0.50      -12.91     73.02 o 
  -9   9  10      136.09      105.41     68.21 o 
  -8   9  10       21.23       -1.57     38.70 o 
  -7   9  10        5.44       24.86     38.59 o 
  -6   9  10     1700.99     1671.39    100.98 o 
  -5   9  10        1.25        6.22     40.24 o 
  -4   9  10      601.67      535.75     67.63 o 
  -3   9  10      294.16      214.88     77.27 o 
  -2   9  10      208.22      198.80     49.79 o 
  -1   9  10      955.81      949.88     74.03 o 
   0   9  10       77.97       89.30     46.37 o 
   1   9  10     1218.98     1298.02     99.69 o 
   2   9  10       84.28       10.10     52.21 o 
   3   9  10        0.32      -14.47     54.43 o 
  -9  10  10      181.84       55.22     78.34 o 
  -8  10  10       14.34      -36.63     82.67 o 
  -7  10  10      151.67      205.73     72.16 o 
  -6  10  10      169.27      275.28     73.64 o 
  -5  10  10      612.32      624.87     96.44 o 
  -4  10  10       31.35       10.45     59.65 o 
  -3  10  10       25.56       -5.30     58.01 o 
  -2  10  10      605.96      543.15    100.16 o 
  -1  10  10        1.81      -53.57     53.57 o 
   0  10  10        1.22       34.00     62.08 o 
   1  10  10       64.17      -66.37     66.37 o 
  -6  11  10       38.34       72.54     69.63 o 
  -5  11  10       81.09      155.13     82.07 o 
  -4  11  10       36.13       49.51     77.05 o 
  -3  11  10      202.67      200.34     80.03 o 
  -2  11  10      222.95      245.73     98.40 o 
 -16   1  11       12.86        1.27     53.67 o 
 -15   1  11        0.40       24.83     50.04 o 
 -14   1  11      131.00      207.15     55.47 o 
 -13   1  11      882.15     1093.51     87.94 o 
 -12   1  11     1411.54     1613.42     99.88 o 
 -11   1  11     1106.81     1043.88     78.75 o 
 -10   1  11       17.94       17.98     30.80 o 
  -9   1  11       34.54       26.06     23.91 o 
  -8   1  11       15.89       -0.14     33.52 o 
  -7   1  11      104.80      126.68     23.10 o 
  -6   1  11     8289.67     7835.35    173.16 o 
  -5   1  11     6379.28     6167.21    141.48 o 
  -4   1  11      838.85      888.45     48.59 o 
  -3   1  11     2102.96     1920.24     62.54 o 
  -2   1  11     2473.99     2352.50     84.64 o 
  -1   1  11      442.26      415.12     28.44 o 
   0   1  11      117.50      127.34     24.29 o 
   1   1  11     3548.09     3644.87    143.47 o 
   2   1  11     1246.62     1401.54     79.61 o 
   3   1  11      333.97      301.48     56.37 o 
   4   1  11      421.03      431.43     69.94 o 
   5   1  11      101.75       99.45     60.18 o 
   6   1  11       30.89        0.95     60.51 o 
   7   1  11       31.88       50.66     69.28 o 
 -16   2  11       14.26       11.64     73.36 o 
 -15   2  11      200.19      269.88     70.45 o 
 -14   2  11        3.38      -11.54     39.29 o 
 -13   2  11        4.41       24.10     39.01 o 
 -12   2  11      867.82      960.51     79.40 o 
 -11   2  11       22.15      -26.80     29.01 o 
 -10   2  11     2004.69     2086.35    104.22 o 
  -9   2  11       46.21       37.26     30.80 o 
  -8   2  11      874.33      697.86     66.69 o 
  -7   2  11      763.08      706.71     39.66 o 
  -6   2  11      335.74      327.53     35.14 o 
  -5   2  11       69.22       79.30     17.73 o 
  -4   2  11     5151.83     5391.07    127.31 o 
  -3   2  11     3700.55     3457.26     92.13 o 
  -2   2  11     1038.51     1036.95     40.47 o 
  -1   2  11      386.55      328.82     31.60 o 
   0   2  11      233.55      176.74     32.94 o 
   1   2  11     1876.35     1834.10    161.39 o 
   2   2  11      333.36      290.15     54.64 o 
   3   2  11     1337.62     1586.75     84.88 o 
   4   2  11      137.29       82.68     75.69 o 
   5   2  11       60.90        0.04     52.98 o 
   6   2  11     1334.53     1651.59    184.05 o 
   7   2  11       35.41       22.86     72.44 o 
 -16   3  11       35.26      -38.43     75.69 o 
 -15   3  11       19.21       60.55     81.51 o 
 -14   3  11      128.63      232.85     59.69 o 
 -13   3  11      416.83      437.06     65.15 o 
 -12   3  11      726.70      701.34     72.72 o 
 -11   3  11     1733.89     1469.94     93.49 o 
 -10   3  11      222.73      164.95     51.24 o 
  -9   3  11      483.13      506.86     66.97 o 
  -8   3  11      400.08      328.72     39.84 o 
  -7   3  11      339.71      248.58     29.78 o 
  -6   3  11    10356.92    10400.31    198.14 o 
  -5   3  11     1008.45      867.24     43.75 o 
  -4   3  11     1505.90     1491.85     54.49 o 
  -3   3  11     1141.89     1278.96     50.56 o 
  -2   3  11     3480.50     3089.22    234.81 o 
  -1   3  11       18.14      -14.69     21.38 o 
   0   3  11      470.89      426.23     68.07 o 
   1   3  11     4311.41     4374.93    142.22 o 
   2   3  11       33.92       37.47     41.14 o 
   3   3  11      168.49       86.29     66.96 o 
   4   3  11      787.55      814.75    174.12 o 
   5   3  11      299.20      372.65    110.63 o 
   6   3  11      197.50      406.41    123.44 o 
   7   3  11       37.23      -49.11     68.28 o 
 -15   4  11       12.00       58.22     83.84 o 
 -14   4  11       31.50      -10.48     73.36 o 
 -13   4  11       28.14       16.18     61.13 o 
 -12   4  11       24.92       38.43     41.17 o 
 -11   4  11        1.01       -4.66     31.45 o 
 -10   4  11        4.18      -16.61     29.15 o 
  -9   4  11      134.10       85.19     28.50 o 
  -8   4  11      454.05      507.41     41.04 o 
  -7   4  11       20.68        3.96     22.02 o 
  -6   4  11       20.39       37.88     21.94 o 
  -5   4  11     2005.45     2172.29     80.24 o 
  -4   4  11       17.56       24.20     22.48 o 
  -3   4  11        3.83       11.45     20.57 o 
  -2   4  11      810.79      826.42     55.55 o 
  -1   4  11      360.77      290.45     40.76 o 
   0   4  11      213.75      259.55     43.48 o 
   1   4  11      960.02      957.24     66.89 o 
   2   4  11      392.04      447.28     67.08 o 
   3   4  11        0.73       17.31     48.91 o 
   4   4  11       10.56       28.47     85.59 o 
   5   4  11      148.79      170.11     81.51 o 
   6   4  11        2.35      -29.11     85.00 o 
 -15   5  11        5.38       25.62     87.33 o 
 -14   5  11        0.74       27.95     82.67 o 
 -13   5  11       58.25       86.17     83.84 o 
 -12   5  11       75.77       95.36     50.55 o 
 -11   5  11       60.34       13.59     37.90 o 
 -10   5  11      155.42      184.41     42.14 o 
  -9   5  11       18.11        5.35     26.89 o 
  -8   5  11      832.43      803.05     52.61 o 
  -7   5  11      663.62      503.91     43.53 o 
  -6   5  11     2020.25     1872.50     90.16 o 
  -5   5  11     1131.81     1045.33     66.75 o 
  -4   5  11     2466.06     2398.20     81.93 o 
  -3   5  11     1274.29     1259.45     72.88 o 
  -2   5  11      721.25      654.30     70.33 o 
  -1   5  11     2069.15     2180.71     95.59 o 
   0   5  11      789.40      820.99    102.91 o 
   1   5  11      600.02      597.36     61.08 o 
   2   5  11      414.14      473.59     61.95 o 
   3   5  11      499.08      298.38    110.64 o 
   4   5  11      103.90       92.53     97.81 o 
   5   5  11       59.29      -10.32     59.69 o 
   6   5  11       73.48       38.43     71.63 o 
 -14   6  11        0.08       -8.15     80.35 o 
 -13   6  11       47.95      182.82    103.63 o 
 -12   6  11      237.67      248.46    125.77 o 
 -11   6  11      124.59      146.99     58.25 o 
 -10   6  11       15.64      -11.36     36.23 o 
  -9   6  11       75.60        3.44     33.45 o 
  -8   6  11       80.54      106.51     34.35 o 
  -7   6  11        1.26       -0.39     27.64 o 
  -6   6  11     1248.71     1307.28     65.85 o 
  -5   6  11     1065.48     1116.03    117.02 o 
  -4   6  11     1527.75     1490.25    112.00 o 
  -3   6  11       68.08        6.39     33.51 o 
  -2   6  11     1475.99     1390.86     92.04 o 
  -1   6  11      967.10     1047.21     72.24 o 
   0   6  11       53.52       52.03     38.98 o 
   1   6  11     1467.97     1278.34     85.99 o 
   2   6  11      277.42      240.57     47.72 o 
   3   6  11       50.14       45.78     48.57 o 
   4   6  11      343.76      339.38     82.33 o 
   5   6  11       43.91       49.69     71.22 o 
 -13   7  11       95.93      211.93    116.45 o 
 -12   7  11      146.58      199.36     79.14 o 
 -11   7  11      423.52      407.82     84.33 o 
 -10   7  11        1.09       23.34     41.12 o 
  -9   7  11        1.85       11.04     33.12 o 
  -8   7  11      675.29      637.71     56.18 o 
  -7   7  11      373.11      342.16     66.50 o 
  -6   7  11     1640.28     1757.54     89.97 o 
  -5   7  11       54.46       52.23     31.65 o 
  -4   7  11      198.51      278.20     51.10 o 
  -3   7  11        4.33        6.75     36.18 o 
  -2   7  11       16.83       61.93     42.34 o 
  -1   7  11      275.58      377.03     82.10 o 
   0   7  11      219.84      128.81     48.03 o 
   1   7  11     1027.97     1003.92     81.55 o 
   2   7  11        1.56      -17.93     44.33 o 
   3   7  11      189.60      146.90     55.44 o 
   4   7  11       86.15       49.08     66.65 o 
 -12   8  11       13.93       86.45    150.21 o 
 -11   8  11       30.22       -6.01     70.46 o 
 -10   8  11      129.46      239.81     83.89 o 
  -9   8  11       16.76        9.11     42.27 o 
  -8   8  11      274.74      270.85     55.83 o 
  -7   8  11        3.78       -8.91     35.61 o 
  -6   8  11      137.54      101.86     37.72 o 
  -5   8  11       51.57      116.25     45.49 o 
  -4   8  11       32.24       32.77     43.21 o 
  -3   8  11      149.79      153.41     48.60 o 
  -2   8  11      866.80      786.79     77.33 o 
  -1   8  11       70.87       10.29     71.03 o 
   0   8  11       49.63       76.94     90.24 o 
   1   8  11      498.60      614.42     92.57 o 
   2   8  11       41.96       35.87     52.46 o 
   3   8  11       27.86       18.44     57.08 o 
 -11   9  11       23.09      -75.20     75.20 o 
 -10   9  11       10.71      -27.41     74.44 o 
  -9   9  11       19.64       35.40     71.62 o 
  -8   9  11      270.58      277.00     53.79 o 
  -7   9  11      413.88      473.25     58.18 o 
  -6   9  11      104.43      114.01     52.43 o 
  -5   9  11      103.12       84.41     50.53 o 
  -4   9  11     1126.71     1380.90    128.08 o 
  -3   9  11      117.71      112.01     50.78 o 
  -2   9  11      177.86       76.91     51.54 o 
  -1   9  11      943.04      956.16    154.91 o 
   0   9  11       92.00       36.87     54.84 o 
   1   9  11      113.07      175.10     71.13 o 
   2   9  11      198.79      299.00     88.51 o 
  -9  10  11        0.18       -1.76    108.29 o 
  -8  10  11        1.07       97.81    130.42 o 
  -7  10  11        0.35        9.86     61.71 o 
  -6  10  11      186.22      195.84     99.56 o 
  -5  10  11      133.86       79.83    100.14 o 
  -4  10  11       48.90       77.70     81.51 o 
  -3  10  11      144.84      115.00     73.16 o 
  -2  10  11       51.66      119.49     76.63 o 
  -1  10  11       39.08       26.78     66.68 o 
   0  10  11      235.12      324.89    118.78 o 
 -16   0  12       14.22      -52.40     60.55 o 
 -15   0  12       15.84       74.52     66.37 o 
 -14   0  12      309.65      333.06     85.01 o 
 -13   0  12     1016.45      983.10    114.15 o 
 -12   0  12       32.77       22.12     50.07 o 
 -11   0  12     2270.61     1975.34    145.67 o 
 -10   0  12       17.18       -1.16     40.76 o 
  -9   0  12      964.53      823.57     92.03 o 
  -8   0  12       92.57      111.05     36.10 o 
  -7   0  12     1045.74      923.40     89.12 o 
  -6   0  12    17153.63    17047.04    484.03 o 
  -5   0  12      411.06      403.34     46.40 o 
  -4   0  12     6005.76     5990.84    198.36 o 
  -3   0  12     2186.38     2241.17    101.21 o 
  -2   0  12     1017.34     1061.89     70.96 o 
  -1   0  12     1792.95     1660.59    108.20 o 
   0   0  12       16.46       -9.01     25.25 o 
   1   0  12     4083.03     4695.02    251.89 o 
   2   0  12      297.66      310.93     78.02 o 
   3   0  12      308.97      323.74     83.85 o 
   4   0  12      333.23      292.30     92.00 o 
   5   0  12      117.15       51.24     79.18 o 
   6   0  12      844.85     1160.03    181.69 o 
 -16   1  12       26.10        4.21     49.79 o 
 -15   1  12        0.87       15.28     47.56 o 
 -14   1  12       17.71       75.22     47.23 o 
 -13   1  12       60.52       73.66     44.00 o 
 -12   1  12      328.22      265.41     51.70 o 
 -11   1  12     2433.09     2370.53    159.67 o 
 -10   1  12        2.60       18.22     39.59 o 
  -9   1  12      210.07      199.92     34.53 o 
  -8   1  12     1682.57     1717.82     82.08 o 
  -7   1  12     4515.95     4696.15    150.56 o 
  -6   1  12      191.47      153.81     24.67 o 
  -5   1  12       49.86       24.80     19.07 o 
  -4   1  12     6483.08     6263.71    146.09 o 
  -3   1  12      327.54      366.78     31.58 o 
  -2   1  12      211.38      182.79     27.90 o 
  -1   1  12     5181.83     5052.60    112.61 o 
   0   1  12     1082.92     1090.33     62.40 o 
   1   1  12      113.33       99.90     33.45 o 
   2   1  12       32.25        8.49     41.97 o 
   3   1  12      889.28      962.82    164.81 o 
   4   1  12       95.28      154.83     62.17 o 
   5   1  12       34.31       60.75     64.16 o 
   6   1  12       28.39      -16.49     60.43 o 
 -16   2  12        0.05       36.22     57.52 o 
 -15   2  12       27.87        9.81     47.73 o 
 -14   2  12       19.64       37.58     58.80 o 
 -13   2  12       11.52       46.84     43.22 o 
 -12   2  12      173.60      207.25    101.89 o 
 -11   2  12      143.27      140.26     44.26 o 
 -10   2  12      119.51       55.47     40.17 o 
  -9   2  12       87.36       95.91     30.67 o 
  -8   2  12        6.19       23.46     24.41 o 
  -7   2  12        5.15       11.38     19.77 o 
  -6   2  12       30.89       12.26     19.59 o 
  -5   2  12      201.41      241.52     39.97 o 
  -4   2  12      543.57      552.67     36.77 o 
  -3   2  12       86.69       86.89     22.51 o 
  -2   2  12        2.80       31.24     21.44 o 
  -1   2  12      495.69      351.68     55.44 o 
   0   2  12       82.00       85.24     32.14 o 
   1   2  12      107.72       72.73     61.72 o 
   2   2  12      640.75      562.91     67.91 o 
   3   2  12      146.22       64.05     73.36 o 
   4   2  12       96.52       18.88     51.42 o 
   5   2  12       62.08       27.18     60.78 o 
   6   2  12        1.23       19.40     67.46 o 
 -16   3  12        0.73        2.33     82.67 o 
 -15   3  12       11.73       28.83     50.23 o 
 -14   3  12        2.90      -41.14     41.14 o 
 -13   3  12        1.38       21.29     44.04 o 
 -12   3  12      303.95      225.31     49.77 o 
 -11   3  12      130.66      197.06     47.74 o 
 -10   3  12      464.06      547.06     60.94 o 
  -9   3  12      195.35      255.21     38.23 o 
  -8   3  12     2060.78     1931.77     83.38 o 
  -7   3  12     2608.18     2585.93     95.17 o 
  -6   3  12      101.90       94.41     23.59 o 
  -5   3  12       79.84       40.40     20.32 o 
  -4   3  12     3904.68     3779.99    101.38 o 
  -3   3  12     1348.44     1567.34     72.14 o 
  -2   3  12     2984.53     2803.90    101.90 o 
  -1   3  12     2649.93     2574.95     99.78 o 
   0   3  12     2801.14     2594.70     88.14 o 
   1   3  12      108.06       34.40     34.49 o 
   2   3  12       68.45      198.96     52.68 o 
   3   3  12      673.22      616.99     80.04 o 
   4   3  12       98.50      147.89     88.50 o 
   5   3  12       45.92       25.62     89.66 o 
   6   3  12        0.01       53.07     70.45 o 
 -15   4  12       19.06        5.82     76.85 o 
 -14   4  12       15.83       52.14     52.39 o 
 -13   4  12      612.34      528.74     71.89 o 
 -12   4  12       25.59       44.16     42.11 o 
 -11   4  12     1513.28     1567.13     99.88 o 
 -10   4  12        2.14       -8.24     33.34 o 
  -9   4  12      554.77      621.22     55.19 o 
  -8   4  12       51.05       54.41     43.71 o 
  -7   4  12       49.72       33.77     27.45 o 
  -6   4  12     7027.92     7043.59    167.67 o 
  -5   4  12      772.48      741.52     46.23 o 
  -4   4  12     3713.81     3431.95     99.27 o 
  -3   4  12      812.35      734.50     65.50 o 
  -2   4  12      163.29       95.87     41.34 o 
  -1   4  12     1353.68     1192.47     90.51 o 
   0   4  12        9.05        5.33     41.28 o 
   1   4  12     1902.95     1919.74    202.51 o 
   2   4  12      778.12      804.84     71.89 o 
   3   4  12       80.04       23.54     57.64 o 
   4   4  12      169.16      147.50    169.43 o 
   5   4  12        1.09      -79.18     79.18 o 
   6   4  12      285.85      163.03    123.44 o 
 -15   5  12       20.79      -72.19     72.19 o 
 -14   5  12      163.93      101.31     88.50 o 
 -13   5  12       83.05       22.93     51.46 o 
 -12   5  12     1098.04     1284.42    100.67 o 
 -11   5  12      441.80      438.32     66.16 o 
 -10   5  12      225.44      215.90     51.70 o 
  -9   5  12      157.07      225.49     44.19 o 
  -8   5  12      637.19      632.02     53.29 o 
  -7   5  12     1438.81     1353.08     73.65 o 
  -6   5  12     3761.46     3408.28    112.97 o 
  -5   5  12     1606.14     1672.04     91.65 o 
  -4   5  12      759.24      721.98     63.84 o 
  -3   5  12        6.64        2.14     38.95 o 
  -2   5  12        2.46      -24.57     55.31 o 
  -1   5  12      401.79      434.12     67.51 o 
   0   5  12      394.76      442.00     69.94 o 
   1   5  12      530.08      499.93     77.66 o 
   2   5  12      146.36      133.26     50.53 o 
   3   5  12       65.19       64.93     46.99 o 
   4   5  12       44.93       -8.30     82.67 o 
   5   5  12        3.23       56.58     64.44 o 
 -14   6  12        9.10       64.04     83.84 o 
 -13   6  12       51.36       67.54     81.51 o 
 -12   6  12       12.80       -5.57     53.56 o 
 -11   6  12      206.99       53.17     48.39 o 
 -10   6  12       22.55        7.28     43.77 o 
  -9   6  12      239.23      245.93     43.09 o 
  -8   6  12       55.00       34.68     31.17 o 
  -7   6  12       99.93       66.70     37.89 o 
  -6   6  12      722.62      751.87     73.97 o 
  -5   6  12        0.47       32.26     27.82 o 
  -4   6  12      702.02      673.62     62.06 o 
  -3   6  12      161.27      202.93     45.89 o 
  -2   6  12        6.94      -40.24     40.24 o 
  -1   6  12     1143.06     1400.57    105.82 o 
   0   6  12       67.45       25.71     50.21 o 
   1   6  12      536.09      498.74     86.18 o 
   2   6  12      210.40      130.26     85.13 o 
   3   6  12      452.58      523.73     92.22 o 
   4   6  12        7.53       30.63     53.31 o 
 -13   7  12       28.14       80.35     96.65 o 
 -12   7  12       17.90       24.45     88.50 o 
 -11   7  12       43.70      -20.43     48.94 o 
 -10   7  12      256.50      241.62     79.19 o 
  -9   7  12       17.23       14.73     37.39 o 
  -8   7  12       56.78       76.47     37.08 o 
  -7   7  12      229.89      203.26     41.45 o 
  -6   7  12     1227.92     1159.96     66.72 o 
  -5   7  12      120.62       82.37     41.44 o 
  -4   7  12      433.49      357.69     57.10 o 
  -3   7  12      822.95      883.32    127.21 o 
  -2   7  12     1350.58     1487.54    139.21 o 
  -1   7  12      105.47      140.19     69.87 o 
   0   7  12     1344.65     1059.45    154.35 o 
   1   7  12      760.88      491.18    129.86 o 
   2   7  12       24.73       43.79     66.37 o 
   3   7  12      325.63      291.83     85.22 o 
   4   7  12      243.25      175.84    117.61 o 
 -12   8  12        0.05      114.11    108.29 o 
 -11   8  12      139.93      192.14    110.62 o 
 -10   8  12      401.19      470.75     80.36 o 
  -9   8  12       12.56      -10.51     36.27 o 
  -8   8  12      166.88      161.45     44.91 o 
  -7   8  12      178.38      140.48     43.58 o 
  -6   8  12      749.06      804.25     75.83 o 
  -5   8  12      347.28      283.24     57.70 o 
  -4   8  12      289.59      347.90     63.02 o 
  -3   8  12      288.65      348.79     61.78 o 
  -2   8  12      126.24       82.62     86.17 o 
  -1   8  12      704.09      624.36     89.35 o 
   0   8  12       12.61      -49.16     58.83 o 
   1   8  12       76.29      169.44     70.40 o 
   2   8  12      621.92      642.73    104.80 o 
 -11   9  12       16.45      -27.95    105.96 o 
 -10   9  12       17.73       62.73    112.95 o 
  -9   9  12       74.95       54.21     76.98 o 
  -8   9  12       15.23       13.96     42.34 o 
  -7   9  12      227.72      214.89     81.65 o 
  -6   9  12       44.39       80.77     49.04 o 
  -5   9  12     1122.91     1156.50    101.07 o 
  -4   9  12      257.81      149.06     56.99 o 
  -3   9  12      119.76      107.84     55.22 o 
  -2   9  12      346.10      272.88     66.98 o 
  -1   9  12        2.95       14.42     58.44 o 
   0   9  12       32.08       33.06     53.91 o 
   1   9  12       96.42      -49.50     57.06 o 
  -9  10  12       19.43       58.58     88.51 o 
  -8  10  12      276.51      275.54     83.97 o 
  -7  10  12       30.08       55.95     63.13 o 
  -6  10  12      357.71      250.57    121.69 o 
  -5  10  12      106.86       91.87     69.98 o 
  -4  10  12      174.57       89.42     73.94 o 
  -3  10  12       42.45      -52.84     52.84 o 
  -2  10  12        0.15       16.59     58.09 o 
  -1  10  12      227.94      189.14     64.11 o 
 -16   1  13       57.74       29.21     46.85 o 
 -15   1  13        3.99       19.61     50.65 o 
 -14   1  13        0.31       -6.12     55.31 o 
 -13   1  13       16.85       23.57     37.02 o 
 -12   1  13       14.94       29.69     42.50 o 
 -11   1  13        6.15      -26.98     31.00 o 
 -10   1  13      284.42      249.02     46.52 o 
  -9   1  13       21.37      -12.74     24.40 o 
  -8   1  13       17.64       12.57     20.84 o 
  -7   1  13      832.22      793.12     69.94 o 
  -6   1  13      276.97      290.57     32.11 o 
  -5   1  13     2741.50     2815.14     84.54 o 
  -4   1  13     2516.97     2374.52     75.88 o 
  -3   1  13     3511.90     3250.91     93.79 o 
  -2   1  13       76.09       62.38     25.39 o 
  -1   1  13     1512.58     1501.09     75.04 o 
   0   1  13     3189.45     3198.87    101.16 o 
   1   1  13      445.08      380.98     59.22 o 
   2   1  13      554.54      516.99     70.46 o 
   3   1  13      490.68      511.95     76.17 o 
   4   1  13        3.06      -14.94    100.72 o 
   5   1  13       28.59        2.24     62.06 o 
   6   1  13      247.25      260.96     96.07 o 
 -16   2  13       61.05      105.42     58.30 o 
 -15   2  13       22.29      -14.91     48.37 o 
 -14   2  13       87.70       69.33     54.15 o 
 -13   2  13      257.15      366.55     64.49 o 
 -12   2  13      506.36      490.25     65.82 o 
 -11   2  13     2971.50     3021.68    137.22 o 
 -10   2  13       85.83       92.77     36.94 o 
  -9   2  13      210.79      168.17     36.38 o 
  -8   2  13      256.27      267.78     33.09 o 
  -7   2  13     1984.27     2028.48     85.45 o 
  -6   2  13     4125.57     4086.04    122.90 o 
  -5   2  13      400.65      423.82     35.83 o 
  -4   2  13     2500.65     2650.11     82.17 o 
  -3   2  13      490.09      434.40     36.29 o 
  -2   2  13      203.66      179.68     29.75 o 
  -1   2  13     2439.15     2347.40     97.49 o 
   0   2  13     1221.44     1220.68     75.06 o 
   1   2  13     5036.00     4565.48    412.91 o 
   2   2  13       93.32      125.76     76.85 o 
   3   2  13      353.15      432.49     72.79 o 
   4   2  13      364.71      248.77     71.05 o 
   5   2  13       30.20      -21.71     63.71 o 
 -16   3  13        2.48      -47.74     74.52 o 
 -15   3  13      125.37      210.18     62.06 o 
 -14   3  13        0.38       64.28     47.56 o 
 -13   3  13       20.04       75.60    101.89 o 
 -12   3  13      107.30      130.32     69.29 o 
 -11   3  13       13.43      -15.41     41.34 o 
 -10   3  13      871.00      970.18     67.46 o 
  -9   3  13       89.60       65.61     32.86 o 
  -8   3  13      661.57      616.99     67.06 o 
  -7   3  13      534.62      538.21     69.80 o 
  -6   3  13        5.43       -0.91     22.48 o 
  -5   3  13      730.21      797.68     61.20 o 
  -4   3  13     2556.49     2625.72     81.66 o 
  -3   3  13     1965.69     1823.72     67.64 o 
  -2   3  13      799.03      791.08     75.55 o 
  -1   3  13      234.83      206.81     41.91 o 
   0   3  13      191.33      194.81     43.24 o 
   1   3  13      365.99      276.01     65.04 o 
   2   3  13      161.43       82.68     81.51 o 
   3   3  13      480.29      533.38    111.80 o 
   5   3  13       95.40      157.79     75.34 o 
 -15   4  13        3.93        5.05     50.14 o 
 -14   4  13       62.75       18.76     50.39 o 
 -13   4  13      204.16      140.90     74.53 o 
 -12   4  13      304.56      278.83     55.95 o 
 -11   4  13      305.65      368.88     60.52 o 
 -10   4  13       14.50       45.85     33.81 o 
  -9   4  13      449.95      473.29     52.02 o 
  -8   4  13       66.31       46.80     32.67 o 
  -7   4  13      236.72      178.25     41.74 o 
  -6   4  13     1404.81     1516.32     79.22 o 
  -5   4  13      111.94       46.32     29.41 o 
  -4   4  13     1170.97     1259.96     70.17 o 
  -3   4  13        6.88      -11.60     35.81 o 
  -2   4  13      575.13      513.24     68.46 o 
  -1   4  13      376.98      401.32     64.22 o 
   0   4  13       26.30       33.29     47.30 o 
   1   4  13      583.30      742.50     88.01 o 
   2   4  13        7.58       -4.32     91.41 o 
   3   4  13      149.98      215.43     91.99 o 
 -15   5  13        0.22      -39.59     74.52 o 
 -14   5  13        1.82       24.81     50.87 o 
 -13   5  13       11.88       36.29     49.72 o 
 -12   5  13      243.17      241.36     75.11 o 
 -11   5  13      174.60      189.95     52.28 o 
 -10   5  13        1.15       -3.98     33.62 o 
  -9   5  13       32.49       -9.51     32.43 o 
  -8   5  13      400.25      461.68     51.45 o 
  -7   5  13      461.66      416.54     49.23 o 
  -6   5  13        8.00       40.82     32.42 o 
  -5   5  13     2971.39     2853.02    122.69 o 
  -4   5  13      878.99      798.18     65.44 o 
  -3   5  13      597.94      521.35     69.98 o 
  -2   5  13      957.47      923.03     87.65 o 
  -1   5  13     1771.13     1969.67    203.31 o 
   0   5  13      322.85      142.46    117.04 o 
   1   5  13        9.73       -2.91     52.70 o 
   2   5  13     1000.72      922.03    103.77 o 
   3   5  13       72.43       56.25    104.80 o 
   4   5  13        4.02      -42.27     59.66 o 
 -14   6  13        2.16      189.80    103.63 o 
 -13   6  13       55.74        3.06     54.53 o 
 -12   6  13      129.25       88.57     79.18 o 
 -11   6  13      612.69      548.02     74.25 o 
 -10   6  13       12.63      -36.83     36.83 o 
  -9   6  13        1.86       18.09     34.94 o 
  -8   6  13       60.72       36.76     43.21 o 
  -7   6  13      211.19      190.25     41.72 o 
  -6   6  13       78.12       29.91     35.05 o 
  -5   6  13      700.04      668.72     65.35 o 
  -4   6  13      521.53      513.77     70.59 o 
  -3   6  13       18.46       30.35     43.59 o 
  -2   6  13        3.62       17.76     47.30 o 
  -1   6  13        2.50       12.96     50.97 o 
   0   6  13      252.48      177.35     66.28 o 
   1   6  13      884.48      802.61    100.00 o 
   2   6  13       60.73       54.69     62.43 o 
   3   6  13        5.66      -56.32     59.68 o 
 -13   7  13        0.34        8.15     90.82 o 
 -12   7  13      200.32      258.49     68.23 o 
 -11   7  13       34.25       -7.37     47.14 o 
 -10   7  13       22.16      -13.07     40.19 o 
  -9   7  13        8.80        7.99     38.28 o 
  -8   7  13       14.60       -8.78     35.84 o 
  -7   7  13       16.92       92.29     41.45 o 
  -6   7  13       98.08       73.17     42.83 o 
  -5   7  13        1.78       14.07     38.22 o 
  -4   7  13       77.66       90.86     46.17 o 
  -3   7  13        2.05      -16.72     45.69 o 
  -2   7  13       28.32       24.07     50.03 o 
  -1   7  13      250.67      194.03     66.68 o 
   0   7  13      282.02      394.38     83.85 o 
   1   7  13      492.26      498.95    140.33 o 
   2   7  13       59.71       51.94     67.84 o 
   3   7  13       31.78      110.13     74.24 o 
 -12   8  13        4.89       95.48    102.47 o 
 -11   8  13        3.67        4.93     54.91 o 
 -10   8  13       13.13      -14.60     49.37 o 
  -9   8  13       66.69       73.50     46.54 o 
  -8   8  13       15.29      -15.06     62.01 o 
  -7   8  13       88.86      177.14     59.87 o 
  -6   8  13      652.95      645.50     72.88 o 
  -5   8  13      105.08       88.34     47.66 o 
  -4   8  13       78.43       46.98     47.29 o 
  -3   8  13      120.69       36.03     45.59 o 
  -2   8  13      188.74      300.56     96.07 o 
  -1   8  13       76.62      211.46     81.51 o 
   0   8  13        0.55      -55.83     55.83 o 
   1   8  13      252.58      317.72     84.25 o 
 -11   9  13       17.74      -40.75    100.14 o 
 -10   9  13       41.34       97.21     64.87 o 
  -9   9  13       57.12       71.12     50.48 o 
  -8   9  13       47.97       11.93     56.79 o 
  -7   9  13      156.79       76.41     90.74 o 
  -6   9  13        3.72       48.04     51.70 o 
  -5   9  13      531.54      644.22     78.69 o 
  -4   9  13      268.33      279.44     66.89 o 
  -3   9  13      147.74       74.97     54.57 o 
  -2   9  13      235.73      136.42     85.59 o 
  -1   9  13      369.79      313.53     93.16 o 
   0   9  13       55.59      150.93     63.86 o 
  -8  10  13        0.29       -0.39     59.88 o 
  -7  10  13       49.56       62.96     61.00 o 
  -6  10  13       75.55      100.73     61.23 o 
  -5  10  13       89.53      165.76     64.19 o 
  -4  10  13        0.31      -30.59     55.62 o 
  -3  10  13       30.15       50.08     60.83 o 
 -16   0  14      461.22      500.76    109.47 o 
 -15   0  14       21.91      -48.91     57.06 o 
 -14   0  14       64.11      122.27     73.36 o 
 -13   0  14      558.57      548.54     96.66 o 
 -12   0  14     1071.87     1266.18    130.46 o 
 -11   0  14     2592.97     2477.81    170.16 o 
 -10   0  14      116.44      136.24     59.39 o 
  -9   0  14      777.17      840.92    146.18 o 
  -8   0  14     1381.28     1511.49     93.79 o 
  -7   0  14     1787.09     1746.75     96.37 o 
  -6   0  14     8428.32     8913.95    282.38 o 
  -5   0  14       60.51      119.82     93.74 o 
  -4   0  14     1789.28     1839.09     99.80 o 
  -3   0  14     5034.82     5100.28    228.09 o 
  -2   0  14     1137.94     1040.80    159.59 o 
  -1   0  14      306.21      296.35     73.37 o 
   0   0  14      591.21      599.80    110.64 o 
   1   0  14      953.18     1344.16    153.75 o 
 -16   1  14       27.97      -20.33     48.06 o 
 -15   1  14      200.60      167.96     64.63 o 
 -14   1  14       52.26       49.48     44.73 o 
 -13   1  14      207.19      276.77     55.58 o 
 -12   1  14        6.05        8.79     36.12 o 
 -11   1  14     1262.74     1246.64    132.22 o 
 -10   1  14       69.99       19.89     29.17 o 
  -9   1  14     1037.53     1042.16     57.72 o 
  -8   1  14      227.05      201.31     31.57 o 
  -7   1  14       93.56       76.42     26.47 o 
  -6   1  14     8062.92     8355.65    190.40 o 
  -5   1  14       16.78       58.92     24.51 o 
  -4   1  14      477.87      545.40     42.46 o 
  -3   1  14     1969.47     1968.03     72.99 o 
  -2   1  14     2204.85     2305.35     81.71 o 
  -1   1  14      475.96      496.75     55.49 o 
   0   1  14      518.09      543.33     58.66 o 
   1   1  14     2825.28     2982.47    223.77 o 
 -16   2  14        5.39       27.47     55.70 o 
 -15   2  14        2.00       24.06     49.69 o 
 -14   2  14       53.23       68.68     48.50 o 
 -13   2  14      317.07      312.22     60.79 o 
 -12   2  14       13.75       45.16     37.46 o 
 -11   2  14       79.05       19.44     37.77 o 
 -10   2  14       16.11       15.13     31.56 o 
  -9   2  14        1.90       26.10     36.11 o 
  -8   2  14      871.89      931.42    108.61 o 
  -7   2  14        7.00        0.16     22.44 o 
  -6   2  14      548.00      625.53     43.76 o 
  -5   2  14      201.72      239.52     32.55 o 
  -4   2  14      833.01      852.02     49.06 o 
  -3   2  14       58.31       69.48     27.86 o 
  -2   2  14        7.00       28.41     34.02 o 
  -1   2  14     1282.10     1277.75     77.52 o 
   0   2  14        0.14      -27.72     34.95 o 
   1   2  14      393.02      360.95     71.29 o 
   3   2  14        0.19       17.47     80.35 o 
   4   2  14        8.81       13.97     91.99 o 
   5   2  14       45.79       81.51    107.13 o 
 -16   3  14        2.02       -8.34     61.71 o 
 -15   3  14        8.91       11.67     52.52 o 
 -14   3  14        5.50      -41.92     41.92 o 
 -13   3  14       78.82       39.59     46.11 o 
 -12   3  14        0.14      -22.70     36.92 o 
 -11   3  14        0.47       25.11     39.93 o 
 -10   3  14      956.55      850.05     65.41 o 
  -9   3  14       90.35       61.71     33.81 o 
  -8   3  14        5.64       27.16     31.38 o 
  -7   3  14      412.77      474.99     41.41 o 
  -6   3  14     5541.36     5362.70    135.97 o 
  -5   3  14      256.92      248.96     39.24 o 
  -4   3  14     1493.19     1405.05     72.97 o 
  -3   3  14     2722.11     2668.74    232.53 o 
  -2   3  14       30.16        7.03     56.48 o 
  -1   3  14        6.12       35.47    114.11 o 
   0   3  14     1445.36     1565.16    266.20 o 
   1   3  14     2354.98     2350.03    178.87 o 
   2   3  14        6.98       25.70     59.95 o 
   4   3  14      136.57       57.06     98.98 o 
 -15   4  14        4.51       12.33    113.53 o 
 -14   4  14        7.98       12.61     47.56 o 
 -13   4  14       20.85        1.32    103.05 o 
 -12   4  14      942.34      905.39     85.61 o 
 -11   4  14     1049.40     1031.01    253.35 o 
 -10   4  14      279.51      278.68     47.82 o 
  -9   4  14      293.79      261.68     47.13 o 
  -8   4  14     1339.25     1490.21    184.02 o 
  -7   4  14      841.02      865.58    108.96 o 
  -6   4  14      285.25      272.71     79.00 o 
  -5   4  14      379.06      475.87     49.69 o 
  -4   4  14      451.42      540.11     70.41 o 
  -3   4  14      934.64     1025.99     90.32 o 
  -2   4  14      132.10       86.95     48.16 o 
  -1   4  14      885.28      898.28     89.67 o 
   0   4  14      477.46      520.31     76.88 o 
   1   4  14       41.11       19.04     53.70 o 
   2   4  14        7.40       25.30     67.54 o 
   3   4  14        3.06       36.66     62.58 o 
 -15   5  14        0.05       -2.33     79.18 o 
 -14   5  14      104.20       95.37     69.87 o 
 -13   5  14      228.91      199.49     62.89 o 
 -12   5  14       18.09       28.88     46.08 o 
 -11   5  14      564.76      598.96    140.92 o 
 -10   5  14       58.72       16.96     51.44 o 
  -9   5  14       23.24      100.82     37.04 o 
  -8   5  14      949.37      958.58     92.24 o 
  -7   5  14      194.38      151.23     38.31 o 
  -6   5  14     5168.52     5648.23    172.12 o 
  -5   5  14       33.12       35.47     42.52 o 
  -4   5  14      703.73      684.98     77.45 o 
  -3   5  14      344.32      273.91     76.86 o 
  -2   5  14       17.08        9.23     46.91 o 
  -1   5  14      587.23      578.84     83.99 o 
   0   5  14      329.47      124.95     60.52 o 
   1   5  14     1598.16     1564.00    248.14 o 
   2   5  14      172.09      113.83     67.30 o 
   3   5  14       24.06       16.83     63.71 o 
 -14   6  14       37.70       52.40     88.50 o 
 -13   6  14      160.80      178.87     66.78 o 
 -12   6  14       38.91       69.59     52.87 o 
 -11   6  14      344.22      370.23    223.01 o 
 -10   6  14       12.92        0.82     36.99 o 
  -9   6  14      264.41      244.16     48.97 o 
  -8   6  14      444.91      496.71     67.12 o 
  -7   6  14        9.92       39.28     35.89 o 
  -6   6  14       55.73       83.46     62.88 o 
  -5   6  14      104.21       67.21     46.02 o 
  -4   6  14      557.93      524.82     75.94 o 
  -3   6  14      211.97      170.45     61.72 o 
  -2   6  14      120.94      145.82     58.83 o 
  -1   6  14     1249.39     1083.70    138.04 o 
   0   6  14        7.59       19.40     57.57 o 
   1   6  14        6.38       10.50     62.98 o 
   2   6  14       55.85      -57.19     57.19 o 
   3   6  14        2.99        5.58     65.64 o 
 -13   7  14      155.91        4.66     90.83 o 
 -12   7  14       71.62        2.10     58.04 o 
 -11   7  14       36.92      107.42    103.63 o 
 -10   7  14      217.44      287.63     58.16 o 
  -9   7  14        3.40      -37.62     37.62 o 
  -8   7  14      346.55      239.98     50.89 o 
  -7   7  14      173.12      233.67     61.67 o 
  -6   7  14      791.03      956.15    188.10 o 
  -5   7  14       48.77       67.05     51.76 o 
  -4   7  14      814.95      774.82     89.29 o 
  -3   7  14      914.85      949.40    108.32 o 
  -2   7  14      161.29      210.41     66.65 o 
  -1   7  14      263.59      381.05     79.82 o 
   0   7  14      840.92      645.71    238.18 o 
   1   7  14      267.53      184.29     77.26 o 
   2   7  14       69.13       40.96     64.05 o 
 -12   8  14      121.02       50.07    103.64 o 
 -11   8  14      260.20      248.62     72.15 o 
 -10   8  14       12.05       11.09     45.05 o 
  -9   8  14        8.50      -31.55     45.00 o 
  -8   8  14       22.75      -43.42     47.26 o 
  -7   8  14      215.40      133.62     62.38 o 
  -6   8  14       45.72      -40.36     48.57 o 
  -5   8  14       89.65       -7.93     52.87 o 
  -4   8  14      250.17      388.29    104.81 o 
  -3   8  14       15.05      -48.39     48.39 o 
  -2   8  14       45.43       54.84     60.31 o 
  -1   8  14      123.41       37.32     63.78 o 
   0   8  14      375.18      327.48    140.91 o 
 -10   9  14       57.93      177.12     61.92 o 
  -9   9  14       34.73      122.70     77.43 o 
  -8   9  14      365.19      435.09     84.22 o 
  -7   9  14       21.97       13.81     53.10 o 
  -6   9  14      317.39      177.19     66.02 o 
  -5   9  14      681.78      666.05     94.16 o 
  -4   9  14      300.08      335.19     81.47 o 
  -3   9  14       80.87      -41.48     56.36 o 
  -2   9  14      235.59      196.91     75.31 o 
 -16   1  15       31.26       93.09     55.97 o 
 -15   1  15       17.37       13.22     78.60 o 
 -14   1  15       14.94      -31.39     37.63 o 
 -13   1  15      122.55       62.33     75.11 o 
 -12   1  15        4.70        2.33     37.05 o 
 -11   1  15     1728.88     1677.28    111.85 o 
 -10   1  15       10.94       26.03     28.47 o 
  -9   1  15       30.14       16.23     32.61 o 
  -8   1  15      968.99     1070.92    117.52 o 
  -7   1  15     1243.20     1359.29     69.45 o 
  -6   1  15      244.69      235.11     33.82 o 
  -5   1  15      427.90      397.09     39.57 o 
  -4   1  15     3033.17     3041.24    117.61 o 
  -3   1  15     1421.47     1660.23     71.05 o 
  -2   1  15      599.38      623.25     59.53 o 
  -1   1  15     1771.08     2016.50     98.10 o 
   0   1  15      887.16     1017.19     95.82 o 
   1   1  15      111.63      205.01     67.63 o 
   2   1  15      301.85      224.75    104.81 o 
 -16   2  15       11.29      -45.20     45.20 o 
 -15   2  15      229.25      157.32     94.32 o 
 -14   2  15       59.52       24.18     42.44 o 
 -13   2  15       24.86        4.79     38.79 o 
 -12   2  15      433.84      340.69     59.66 o 
 -11   2  15       16.10       66.12     41.97 o 
 -10   2  15       82.05       37.18     32.31 o 
  -9   2  15      584.72      620.20     47.75 o 
  -8   2  15      240.38      235.09     35.50 o 
  -7   2  15      220.99      209.05     48.75 o 
  -6   2  15       97.67      116.13     29.95 o 
  -5   2  15      465.35      461.74     41.76 o 
  -4   2  15      402.37      362.30     38.86 o 
  -3   2  15      550.91      526.73     55.36 o 
  -2   2  15       98.96       92.95     41.19 o 
  -1   2  15      940.74      926.56     72.78 o 
   0   2  15      342.49      290.60     64.65 o 
   1   2  15      519.78      494.92    118.21 o 
   2   2  15      438.26      331.90    121.12 o 
 -16   3  15       29.87      101.74     64.98 o 
 -15   3  15        3.32      -44.47     48.50 o 
 -14   3  15      112.07       65.91     51.56 o 
 -13   3  15      295.77      278.22     61.69 o 
 -12   3  15        7.04      -21.32     38.59 o 
 -11   3  15     1559.05     1611.74     89.96 o 
 -10   3  15       34.95       29.33     34.09 o 
  -9   3  15       45.73        4.96     43.84 o 
  -8   3  15      603.23      620.82     80.17 o 
  -7   3  15     1129.89     1260.60     74.50 o 
  -6   3  15     2321.43     2516.56    128.17 o 
  -5   3  15      125.80       61.81     39.23 o 
  -4   3  15     1833.24     1974.71    118.69 o 
  -3   3  15      196.49       92.46     92.00 o 
  -2   3  15        2.62      -34.74     43.91 o 
  -1   3  15     2022.70     1879.14    122.92 o 
   0   3  15      272.10      372.81    147.31 o 
   1   3  15     1235.05     1321.91    113.90 o 
   2   3  15       44.73      115.28     97.81 o 
   3   3  15       99.55       58.22    104.80 o 
 -15   4  15        0.53      -28.92     50.39 o 
 -14   4  15       23.24       74.08     51.56 o 
 -13   4  15       47.78       57.34     81.51 o 
 -12   4  15       20.44       50.35     46.16 o 
 -11   4  15       11.59      -34.19     34.19 o 
 -10   4  15        4.80       29.33     41.94 o 
  -9   4  15       48.27       -4.84     34.63 o 
  -8   4  15      325.08      285.12     47.13 o 
  -7   4  15       12.89        6.05     31.48 o 
  -6   4  15       28.14       42.74     34.77 o 
  -5   4  15      209.13      243.42     44.20 o 
  -4   4  15      125.39       43.61     51.24 o 
  -3   4  15      165.41       99.93     52.72 o 
  -2   4  15       11.38       63.02     53.14 o 
  -1   4  15       12.93       74.76     52.88 o 
   0   4  15      173.55      119.96     66.25 o 
   1   4  15        0.43       48.02     62.95 o 
   2   4  15        2.39      -48.55     64.21 o 
   3   4  15      125.80      107.13    114.12 o 
 -15   5  15        0.14      -26.15     53.81 o 
 -14   5  15        3.66       71.57     55.83 o 
 -13   5  15        0.41       26.20     50.23 o 
 -12   5  15        0.66      -41.92     41.92 o 
 -11   5  15       86.95       97.48     62.50 o 
 -10   5  15        0.80       37.89     38.22 o 
  -9   5  15      964.86     1152.85     82.57 o 
  -8   5  15      101.52       68.16     33.98 o 
  -7   5  15      440.01      529.19     57.30 o 
  -6   5  15       37.90       23.99     35.20 o 
  -5   5  15      636.12      522.96    137.43 o 
  -4   5  15      326.54      300.46     63.98 o 
  -3   5  15     1117.34     1324.03    114.74 o 
  -2   5  15     1271.04     1198.33    105.91 o 
  -1   5  15      432.82      422.11     79.58 o 
   0   5  15      370.92      439.86     81.87 o 
   1   5  15      128.93      116.65     69.28 o 
   2   5  15      129.64      101.91     68.72 o 
 -14   6  15        7.06      -21.81     57.35 o 
 -13   6  15       60.39       -7.54     52.84 o 
 -12   6  15      248.07      284.16     65.27 o 
 -11   6  15        0.14       -2.20     38.75 o 
 -10   6  15       21.71      -32.38     37.83 o 
  -9   6  15      144.27      132.22     46.30 o 
  -8   6  15       42.78       85.24     43.61 o 
  -7   6  15       43.35       33.77     35.73 o 
  -6   6  15      881.78     1028.42     97.64 o 
  -5   6  15      646.00      645.94     83.86 o 
  -4   6  15      746.61      712.73     88.93 o 
  -3   6  15        2.12       38.76     50.63 o 
  -2   6  15       19.98       20.46     78.60 o 
  -1   6  15      708.21      817.14    199.16 o 
   0   6  15       49.44        7.33     64.63 o 
   1   6  15      147.16      132.63     74.24 o 
   2   6  15      539.64      448.02    221.27 o 
 -13   7  15      209.46       94.48     67.48 o 
 -12   7  15       11.06      -52.04     52.04 o 
 -11   7  15      311.02      263.11     59.46 o 
 -10   7  15       33.43       17.50     43.67 o 
  -9   7  15        7.01      -39.88     39.88 o 
  -8   7  15        1.46      -12.60     41.67 o 
  -7   7  15        0.01      -10.75     62.88 o 
  -6   7  15     1070.68      665.42     86.74 o 
  -5   7  15        2.61      -47.04     59.97 o 
  -4   7  15      266.98      174.62    114.12 o 
  -3   7  15      287.29      395.61     79.04 o 
  -2   7  15       47.09      129.83     75.69 o 
  -1   7  15      103.42       -0.32     74.53 o 
   0   7  15       13.75       44.25     69.16 o 
 -11   8  15        1.05      -54.55     57.91 o 
 -10   8  15        1.31      -45.94     45.94 o 
  -9   8  15        0.06      -30.96     43.26 o 
  -8   8  15        0.28       22.71     53.69 o 
  -7   8  15        1.97       70.59     57.18 o 
  -6   8  15        0.93      -23.73     53.15 o 
  -5   8  15       17.70      113.11     97.23 o 
  -4   8  15      101.55       54.27     60.52 o 
  -3   8  15        3.10        1.93     57.57 o 
  -2   8  15       47.54      -15.21     59.13 o 
  -1   8  15       18.34       36.99     69.96 o 
  -9   9  15      181.10      154.00     72.20 o 
  -8   9  15       11.71       21.26     62.65 o 
  -7   9  15      213.87      133.33     68.27 o 
  -6   9  15      139.27       46.87     61.55 o 
  -5   9  15       45.21       72.68     65.36 o 
  -4   9  15       27.06      -44.56     55.54 o 
  -3   9  15      156.83       17.50     65.75 o 
 -16   0  16       39.38      201.45     85.00 o 
 -15   0  16      204.92       66.38     72.20 o 
 -14   0  16       96.96      209.60     81.51 o 
 -13   0  16      293.11      251.54     79.19 o 
 -12   0  16      304.15      184.00     73.37 o 
 -11   0  16      999.19     1155.49    126.96 o 
 -10   0  16      240.95      318.66     58.45 o 
  -9   0  16      296.81      406.14    104.81 o 
  -8   0  16       80.94       37.33     61.72 o 
  -7   0  16        4.22       -7.09     39.59 o 
  -6   0  16     2670.05     2896.92    134.89 o 
  -5   0  16      125.19      246.04     55.31 o 
  -4   0  16      790.89      795.30     75.76 o 
  -3   0  16      200.71      219.81     54.64 o 
  -2   0  16       61.13       39.34     48.94 o 
  -1   0  16       48.45      136.24     82.68 o 
   0   0  16      397.14      245.72    100.15 o 
   1   0  16     2179.01     1581.12    177.10 o 
   2   0  16      114.50      110.62    102.47 o 
 -16   1  16       34.66       -4.19     49.07 o 
 -15   1  16       46.61       37.18     46.09 o 
 -14   1  16       16.78       -9.57     63.46 o 
 -13   1  16      505.16      565.80     73.17 o 
 -12   1  16      414.37      431.52    199.14 o 
 -11   1  16      978.22     1040.36     72.89 o 
 -10   1  16      200.44      190.74     37.26 o 
  -9   1  16      737.29      796.75     54.97 o 
  -8   1  16      791.15      795.33     54.30 o 
  -7   1  16       44.54       24.65     27.16 o 
  -6   1  16     3898.26     4268.15    120.72 o 
  -5   1  16      496.34      489.78     45.74 o 
  -4   1  16       33.40      -13.74     28.92 o 
  -3   1  16     1469.81     1653.69     93.83 o 
  -2   1  16      157.78      114.47     46.58 o 
  -1   1  16      378.77      348.14     72.87 o 
   0   1  16       69.61       49.01     56.80 o 
   1   1  16      651.82      891.85    148.49 o 
   2   1  16        1.08      -38.83     60.91 o 
   3   1  16       15.59      -61.71     98.98 o 
 -16   2  16        8.99       24.56     49.90 o 
 -15   2  16        0.21       -7.52     46.38 o 
 -14   2  16        3.09       -1.82     44.00 o 
 -13   2  16        0.01       18.08     40.32 o 
 -12   2  16       21.19       24.63     42.72 o 
 -11   2  16       73.45        6.92     40.09 o 
 -10   2  16       20.20       38.85     32.62 o 
  -9   2  16       11.92       16.95     32.61 o 
  -8   2  16        0.99       -6.28     26.77 o 
  -7   2  16       44.30       50.31     29.46 o 
  -6   2  16      141.17      136.22     33.28 o 
  -5   2  16       80.11       23.83     27.96 o 
  -4   2  16       41.36       74.41     37.31 o 
  -3   2  16       43.52       51.85     39.11 o 
  -2   2  16      392.22      313.80     54.67 o 
  -1   2  16       34.94      -19.64     42.31 o 
   0   2  16       25.64      -50.11     51.85 o 
   1   2  16      111.50      110.09     64.16 o 
   2   2  16       50.05        3.09     67.10 o 
   3   2  16       76.18       65.21    118.77 o 
 -16   3  16        0.88       19.92     45.86 o 
 -15   3  16        4.25       83.01     48.00 o 
 -14   3  16        4.90        5.46     44.44 o 
 -13   3  16      297.56      303.30     69.87 o 
 -12   3  16      178.91      146.19     50.21 o 
 -11   3  16      347.11      385.47     68.62 o 
 -10   3  16       38.43       19.90     36.43 o 
  -9   3  16        9.93       12.14     34.01 o 
  -8   3  16      141.92      118.86     38.33 o 
  -7   3  16      740.02      829.84     65.49 o 
  -6   3  16     1755.41     1907.27     93.09 o 
  -5   3  16      234.09      309.34     48.37 o 
  -4   3  16       13.16      -42.40     42.40 o 
  -3   3  16      795.33      592.04     80.51 o 
  -2   3  16      759.13      752.99     93.76 o 
  -1   3  16      158.61      159.94     93.16 o 
   0   3  16      163.32      154.90     65.73 o 
   1   3  16      214.19      289.96    118.78 o 
   2   3  16      109.75      115.28    112.95 o 
 -15   4  16       17.33       46.28     57.35 o 
 -14   4  16        3.81      -48.10     48.10 o 
 -13   4  16       85.61      116.84     91.99 o 
 -12   4  16      294.09      221.31     57.19 o 
 -11   4  16      368.85      339.04     53.08 o 
 -10   4  16      306.28      313.81     52.69 o 
  -9   4  16      417.38      403.61     74.23 o 
  -8   4  16       66.17       41.57     36.07 o 
  -7   4  16      182.00      196.57     43.49 o 
  -6   4  16     1090.91     1073.75     96.15 o 
  -5   4  16      945.15      928.29    191.61 o 
  -4   4  16       27.58        0.10     63.46 o 
  -3   4  16      554.93      585.32    116.46 o 
  -2   4  16       75.75       46.69     61.13 o 
  -1   4  16      219.38      239.01     73.77 o 
   0   4  16      239.30      214.49     78.38 o 
   1   4  16      631.81      601.51     99.21 o 
   2   4  16      127.81       23.29     93.16 o 
 -15   5  16        0.55      -81.51     93.15 o 
 -14   5  16       36.90       41.67     56.17 o 
 -13   5  16      418.46      627.96     86.28 o 
 -12   5  16      145.82      146.22     57.84 o 
 -11   5  16     1445.84     1614.87     97.10 o 
 -10   5  16       41.50       42.48     40.97 o 
  -9   5  16      203.45      246.27     51.50 o 
  -8   5  16       36.96       57.28     38.35 o 
  -7   5  16        8.38       12.71     36.71 o 
  -6   5  16     1562.84     1714.75    120.24 o 
  -5   5  16       22.61       34.22     49.90 o 
  -4   5  16      519.78      435.79    158.97 o 
  -3   5  16      800.24      851.95     97.84 o 
  -2   5  16        1.15      -44.30     52.98 o 
  -1   5  16      201.33      335.80     80.68 o 
   0   5  16        1.06      -40.75     61.75 o 
   1   5  16       61.17        5.32     69.03 o 
 -14   6  16       10.94      -17.75     57.62 o 
 -13   6  16       16.70       51.35     56.29 o 
 -12   6  16        6.11        4.93     51.64 o 
 -11   6  16      111.29      145.89     49.81 o 
 -10   6  16        5.08       13.87     42.56 o 
  -9   6  16      212.81      191.11     52.77 o 
  -8   6  16        1.20      -26.17     45.69 o 
  -7   6  16        1.94      -44.73     44.73 o 
  -6   6  16       22.57        9.12     49.24 o 
  -5   6  16      226.43      244.70     82.10 o 
  -4   6  16      149.14       87.30    125.18 o 
  -3   6  16      192.32      168.28     68.80 o 
  -2   6  16       89.81      114.45     65.64 o 
  -1   6  16      103.11       69.48     76.85 o 
   0   6  16        1.44      -62.13     62.13 o 
 -12   7  16       91.78      130.35     65.82 o 
 -11   7  16       17.52      -15.92     44.67 o 
 -10   7  16        1.02      -38.33     42.34 o 
  -9   7  16        1.20       58.78     45.69 o 
  -8   7  16      260.37      272.28     70.63 o 
  -7   7  16       95.77      182.78     66.59 o 
  -6   7  16       98.34       95.53     61.48 o 
  -5   7  16      862.64     1068.22    108.56 o 
  -4   7  16      401.72      339.31     81.03 o 
  -3   7  16      222.80      182.86    113.54 o 
  -2   7  16      300.31      269.33     97.24 o 
  -1   7  16      377.78      329.10     86.87 o 
 -11   8  16       28.32       26.48     54.20 o 
 -10   8  16      127.34      237.87     62.79 o 
  -9   8  16        7.88      -11.20     59.59 o 
  -8   8  16       16.47       -1.71     83.84 o 
  -7   8  16      192.22      279.76     75.42 o 
  -6   8  16      509.74      705.09     96.76 o 
  -5   8  16      273.61      316.38     78.23 o 
  -4   8  16       60.96      142.96    120.52 o 
  -3   8  16      260.30      308.18     84.33 o 
  -2   8  16       69.12      118.77    104.80 o 
 -16   1  17        1.01       40.85     51.34 o 
 -15   1  17       51.29       12.08     48.39 o 
 -14   1  17       14.41      -16.08     64.04 o 
 -13   1  17        8.91       -9.36     40.95 o 
 -12   1  17      162.06       75.11     46.11 o 
 -11   1  17      100.08      106.95     60.70 o 
 -10   1  17      197.28      228.40     40.67 o 
  -9   1  17      422.58      584.09    106.91 o 
  -8   1  17      670.30      758.54     54.97 o 
  -7   1  17       36.02       20.35     37.98 o 
  -6   1  17     1180.17     1126.07     63.50 o 
  -5   1  17      391.27      382.32     44.76 o 
  -4   1  17        3.24       18.54     31.49 o 
  -3   1  17      949.00     1041.61    100.28 o 
  -2   1  17      798.11      792.66     72.80 o 
  -1   1  17       42.54       -9.84    131.00 o 
   0   1  17      395.14      480.17     85.64 o 
   1   1  17      185.93       33.19     67.38 o 
   2   1  17       16.38      129.25     76.57 o 
 -16   2  17       91.45       39.94     53.10 o 
 -15   2  17        1.26      -36.19     44.26 o 
 -14   2  17       14.13      -10.56     46.09 o 
 -13   2  17      352.76      508.93     74.93 o 
 -12   2  17        1.91       81.18     51.23 o 
 -11   2  17     1998.70     2151.66    121.02 o 
 -10   2  17        5.15      -23.11     32.99 o 
  -9   2  17       40.77       99.84     34.52 o 
  -8   2  17      193.83      232.06     48.41 o 
  -7   2  17      156.29      235.15     40.43 o 
  -6   2  17     2118.83     2226.39     86.51 o 
  -5   2  17      707.33      675.96     53.59 o 
  -4   2  17     3315.73     3872.23    173.95 o 
  -3   2  17      678.77      767.04     70.31 o 
  -2   2  17        1.45       20.46     42.08 o 
  -1   2  17      862.61      870.11     97.63 o 
   0   2  17       59.38      -24.45     91.99 o 
   1   2  17      486.68      337.73    123.45 o 
   2   2  17      204.55      239.88    124.60 o 
 -15   3  17      112.40       19.80     49.20 o 
 -14   3  17       56.16      -41.45     43.17 o 
 -13   3  17      191.12      200.18     59.27 o 
 -12   3  17       47.90       62.48     44.87 o 
 -11   3  17      132.21       60.29     42.09 o 
 -10   3  17        2.73       -3.66     35.46 o 
  -9   3  17      288.21      291.59     48.96 o 
  -8   3  17      108.32      134.19     42.78 o 
  -7   3  17      138.86      111.75     39.68 o 
  -6   3  17       33.16       28.64     44.08 o 
  -5   3  17        8.89        4.93     51.56 o 
  -4   3  17        7.82       21.39     90.83 o 
  -3   3  17       60.26       58.55     56.40 o 
  -2   3  17      420.98      420.40     79.00 o 
  -1   3  17       45.83       76.76     64.16 o 
   0   3  17       26.44      -50.07     86.17 o 
   1   3  17      369.71      307.44    130.43 o 
 -15   4  17        0.06        1.29     49.77 o 
 -14   4  17       30.88      140.97     52.87 o 
 -13   4  17       98.59        3.93     52.24 o 
 -12   4  17       16.91        1.67     41.62 o 
 -11   4  17      145.57      126.38     45.74 o 
 -10   4  17        4.79      -11.86     36.99 o 
  -9   4  17      259.53      361.30     55.00 o 
  -8   4  17      101.60      116.26     41.94 o 
  -7   4  17       72.19       33.10     38.70 o 
  -6   4  17      365.16      333.14     68.31 o 
  -5   4  17       24.76       24.14     62.88 o 
  -4   4  17      362.91      326.44     72.05 o 
  -3   4  17       13.21       13.90     85.00 o 
  -2   4  17       33.53       10.42     85.59 o 
  -1   4  17      344.32      292.78     79.76 o 
   0   4  17        1.68       26.85     66.63 o 
   1   4  17       71.65       62.88    104.80 o 
 -14   5  17       10.78       70.90     59.95 o 
 -13   5  17       15.93      -22.11     51.79 o 
 -12   5  17       16.59       32.83     45.54 o 
 -11   5  17       60.21       42.83     45.27 o 
 -10   5  17      473.72      563.64     74.39 o 
  -9   5  17       58.56       34.39     39.97 o 
  -8   5  17       53.03       46.93     41.27 o 
  -7   5  17      105.89      127.68     59.96 o 
  -6   5  17      911.25      806.98    112.98 o 
  -5   5  17       25.27      -38.13     62.30 o 
  -4   5  17      328.37      345.75     74.81 o 
  -3   5  17      700.55      785.54    143.25 o 
  -2   5  17      168.43       50.29     78.02 o 
  -1   5  17       14.59      -13.97     60.51 o 
   0   5  17      707.34      808.91    109.55 o 
 -13   6  17       70.67       12.13     58.74 o 
 -12   6  17       23.82       -9.38     46.38 o 
 -11   6  17      444.15      386.27     63.28 o 
 -10   6  17        2.49       80.22     42.75 o 
  -9   6  17      183.22       93.03     82.65 o 
  -8   6  17        4.42       32.11     53.36 o 
  -7   6  17      153.90      176.09    111.79 o 
  -6   6  17      121.58       84.46     75.11 o 
  -5   6  17      217.04      150.38     64.45 o 
  -4   6  17      650.07      420.72     83.90 o 
  -3   6  17        0.75       33.93     63.38 o 
  -2   6  17       85.72      -22.24     64.99 o 
  -1   6  17      313.42      304.14     88.10 o 
 -12   7  17       70.45       59.80     53.87 o 
 -11   7  17        1.00      -52.93     65.74 o 
 -10   7  17        0.26        7.26     54.55 o 
  -9   7  17       20.67      -22.63    102.47 o 
  -8   7  17        0.10        5.28     55.21 o 
  -7   7  17        8.50       88.47     61.16 o 
  -6   7  17        0.55      -26.38     65.21 o 
  -5   7  17      326.25      350.22     80.26 o 
  -4   7  17       25.58      -11.16     61.69 o 
  -3   7  17        1.99       21.51     63.34 o 
  -2   7  17        2.92       76.30     70.11 o 
 -10   8  17       23.95       12.99     62.33 o 
  -9   8  17       57.91      108.68     67.18 o 
  -8   8  17       48.26       -0.45     61.73 o 
  -7   8  17        1.24       70.07     71.03 o 
  -6   8  17      157.67       82.91     64.89 o 
  -5   8  17        0.92      -60.95     60.95 o 
  -4   8  17       22.95       36.47     69.93 o 
 -16   0  18      127.77       22.12     74.53 o 
 -15   0  18       96.73       58.22     73.36 o 
 -14   0  18        6.37       43.08     61.71 o 
 -13   0  18      610.07      599.78    112.97 o 
 -12   0  18      108.99       33.77     62.88 o 
 -11   0  18     2848.91     3258.21    173.07 o 
 -10   0  18      797.81      959.37     91.36 o 
  -9   0  18        3.15       47.39     47.25 o 
  -8   0  18      193.30      143.95     54.18 o 
  -7   0  18      560.50      429.60     68.58 o 
  -6   0  18     1584.87     2006.60    217.28 o 
  -5   0  18       13.36       -3.44     48.57 o 
  -4   0  18      141.36      179.09     58.87 o 
  -3   0  18     2362.54     2454.03    208.58 o 
  -2   0  18      117.88      151.38    100.14 o 
  -1   0  18       29.15      109.46    104.80 o 
   0   0  18      116.81      101.31     98.98 o 
   1   0  18      128.27      245.70    115.28 o 
 -16   1  18        2.24       16.30     50.63 o 
 -15   1  18        0.49       28.66     49.69 o 
 -14   1  18       57.04       30.26     50.04 o 
 -13   1  18       31.88       18.40     54.73 o 
 -12   1  18      153.30      166.04     52.05 o 
 -11   1  18      354.59      383.78     57.37 o 
 -10   1  18       55.56        3.16     32.33 o 
  -9   1  18       70.38      125.19     37.26 o 
  -8   1  18      180.73      226.70     42.15 o 
  -7   1  18      131.69      181.59     39.35 o 
  -6   1  18      273.79      277.90     42.33 o 
  -5   1  18     1485.80     1677.99     94.50 o 
  -4   1  18      222.80      310.59     74.85 o 
  -3   1  18        0.14      -39.54     42.67 o 
  -2   1  18        6.92       60.91     62.56 o 
  -1   1  18      593.78      823.93    175.28 o 
   0   1  18       31.02      171.93     75.54 o 
   1   1  18       91.35       42.51     71.58 o 
 -15   2  18       11.92        7.28     84.42 o 
 -14   2  18        5.67       19.23     47.30 o 
 -13   2  18       66.47       96.97     50.73 o 
 -12   2  18       17.24       35.21     40.56 o 
 -11   2  18      154.13      149.72     43.39 o 
 -10   2  18        0.47      -31.77     31.77 o 
  -9   2  18       15.49       44.51     35.46 o 
  -8   2  18      110.47      124.04     38.46 o 
  -7   2  18       45.44       69.90     51.32 o 
  -6   2  18      326.34      408.29     55.29 o 
  -5   2  18      923.10     1045.29     98.58 o 
  -4   2  18      233.37      195.34     63.76 o 
  -3   2  18       11.91       61.35     59.59 o 
  -2   2  18       48.76      104.10     67.90 o 
  -1   2  18        7.14      103.63     95.48 o 
   0   2  18       11.23      -40.75     90.83 o 
   1   2  18        4.25       -6.99    109.46 o 
 -15   3  18        2.24      -16.42     49.22 o 
 -14   3  18        6.29      -39.71     44.87 o 
 -13   3  18       33.28      -17.40     45.65 o 
 -12   3  18      118.24       86.11     94.43 o 
 -11   3  18      190.65      167.13     49.12 o 
 -10   3  18       36.75       44.40     41.20 o 
  -9   3  18      425.90      429.35     58.53 o 
  -8   3  18       76.34       57.21     42.59 o 
  -7   3  18       42.86       33.65     40.54 o 
  -6   3  18        6.96        2.48     52.22 o 
  -5   3  18     1588.76     2010.47    174.75 o 
  -4   3  18      429.37      333.32     75.32 o 
  -3   3  18       84.32      130.97     66.78 o 
  -2   3  18      631.18      695.74    143.25 o 
  -1   3  18      344.31      394.10     88.29 o 
   0   3  18        2.86       64.04    104.80 o 
 -15   4  18       21.99       26.78     76.85 o 
 -14   4  18        5.79       22.49     52.62 o 
 -13   4  18      240.44      142.38     58.45 o 
 -12   4  18       24.66       39.86     43.50 o 
 -11   4  18      676.53      743.43     74.87 o 
 -10   4  18      190.25      218.44     53.64 o 
  -9   4  18        6.93      -17.61     38.73 o 
  -8   4  18      142.65       40.37     40.93 o 
  -7   4  18       63.07       54.53     58.44 o 
  -6   4  18      966.96     1119.79    106.16 o 
  -5   4  18      104.61       33.15    103.64 o 
  -4   4  18       35.07       19.78     56.37 o 
  -3   4  18      587.50      607.89     95.14 o 
  -2   4  18       10.74       14.11     63.83 o 
  -1   4  18        0.59       67.70     73.94 o 
   0   4  18       28.07       75.69    108.29 o 
 -14   5  18        3.08        7.56     54.71 o 
 -13   5  18       51.54       46.33     71.03 o 
 -12   5  18      188.30      363.72     86.91 o 
 -11   5  18      391.74      253.49     65.69 o 
 -10   5  18      270.31      225.20     54.01 o 
  -9   5  18        6.13       -9.70     42.55 o 
  -8   5  18       50.39       39.31     94.32 o 
  -7   5  18       27.28      -14.16     79.76 o 
  -6   5  18      310.76      337.41     78.93 o 
  -5   5  18      402.24      243.14     70.59 o 
  -4   5  18       85.60       27.36     61.75 o 
  -3   5  18      140.78       36.69     67.50 o 
  -2   5  18        1.58       39.58     67.69 o 
  -1   5  18       12.13        7.60     72.11 o 
 -13   6  18       62.93       48.06     60.12 o 
 -12   6  18        7.34       13.51     45.31 o 
 -11   6  18       55.06       46.93     52.49 o 
 -10   6  18        9.73       31.29     47.20 o 
  -9   6  18        0.27       44.58     55.39 o 
  -8   6  18      609.14      557.51    119.37 o 
  -7   6  18       11.83       23.42     82.67 o 
  -6   6  18      516.89      541.76     95.50 o 
  -5   6  18       74.74      118.77     69.16 o 
  -4   6  18       55.18      -47.68    100.14 o 
  -3   6  18       40.38      187.30     81.02 o 
  -2   6  18       28.20       80.19     76.08 o 
 -11   7  18       22.60       30.62     55.63 o 
 -10   7  18        3.63      142.57     68.25 o 
  -9   7  18      103.44      158.00     70.62 o 
  -8   7  18      127.29       49.23     62.45 o 
  -7   7  18       52.14      -54.50     54.50 o 
  -6   7  18      105.97      228.11     76.13 o 
  -5   7  18      711.27      529.38    115.88 o 
  -4   7  18        1.07        0.45     63.26 o 
 -15   1  19        3.37       19.16     49.38 o 
 -14   1  19        9.67        7.12     46.91 o 
 -13   1  19      271.73      121.19     89.67 o 
 -12   1  19        0.07      -12.37     40.28 o 
 -11   1  19      173.27      183.65     43.53 o 
 -10   1  19      183.23      209.49     44.83 o 
  -9   1  19      248.94      374.70     49.52 o 
  -8   1  19       87.64      108.03     39.13 o 
  -7   1  19        4.42      -43.48     43.48 o 
  -6   1  19     1696.04     1934.62     88.58 o 
  -5   1  19       23.10       46.36     46.35 o 
  -4   1  19        3.72      -42.18     42.18 o 
  -3   1  19      341.59      352.37     78.85 o 
  -2   1  19       25.30       11.40     64.08 o 
  -1   1  19       56.18      -64.92     69.97 o 
   0   1  19       45.48       28.21     72.87 o 
 -15   2  19       52.43        0.34     47.34 o 
 -14   2  19       31.61      -19.82     84.42 o 
 -13   2  19        0.86      -36.23     44.26 o 
 -12   2  19       50.43       -2.90     40.99 o 
 -11   2  19      131.50      204.95     51.46 o 
 -10   2  19       28.90        8.71     40.81 o 
  -9   2  19      154.19      145.27     54.14 o 
  -8   2  19      310.01      445.11     60.41 o 
  -7   2  19       48.80      -28.91     39.40 o 
  -6   2  19      104.51      119.58     61.69 o 
  -5   2  19      274.99      266.91     72.45 o 
  -4   2  19       46.60        6.70     56.74 o 
  -3   2  19      107.80      126.89     73.94 o 
  -2   2  19      261.79      149.06    107.13 o 
  -1   2  19        5.54      -86.17     86.17 o 
 -15   3  19        0.24      -40.85     51.34 o 
 -14   3  19        0.89       24.93     61.71 o 
 -13   3  19      224.66      163.82     65.79 o 
 -12   3  19        0.31        0.82     40.18 o 
 -11   3  19      751.29     1033.50     82.34 o 
 -10   3  19      103.22      216.07     51.07 o 
  -9   3  19      180.71      216.50     55.74 o 
  -8   3  19       45.95       77.55     45.29 o 
  -7   3  19       15.96      -21.25     45.22 o 
  -6   3  19     1620.22     1885.05    184.65 o 
  -5   3  19       74.01       54.24    149.05 o 
  -4   3  19      391.99      287.45     78.03 o 
  -3   3  19      222.97      339.30     82.34 o 
  -2   3  19       66.02       98.81     68.76 o 
  -1   3  19      155.41       65.21    107.13 o 
 -14   4  19        0.10        5.41     52.87 o 
 -13   4  19       80.42       34.43     53.10 o 
 -12   4  19        6.68       78.24     48.97 o 
 -11   4  19        2.58      -20.73     41.75 o 
 -10   4  19        2.40       41.87     51.61 o 
  -9   4  19        3.46      -13.39     43.32 o 
  -8   4  19       22.56      -18.25     42.57 o 
  -7   4  19       79.42      102.30     65.42 o 
  -6   4  19       34.22       -4.96    115.28 o 
  -5   4  19       64.74       24.97     61.34 o 
  -4   4  19       20.91       75.34     65.45 o 
  -3   4  19       21.01       37.28     68.21 o 
  -2   4  19       23.53      -11.60     72.01 o 
 -13   5  19       21.22      -12.11     65.21 o 
 -12   5  19        0.05        1.78     47.55 o 
 -11   5  19        4.11      -44.18     44.18 o 
 -10   5  19       40.06       48.08     47.51 o 
  -9   5  19        6.96       71.10     48.80 o 
  -8   5  19      183.83      146.60     70.79 o 
  -7   5  19      141.25      194.60    101.89 o 
  -6   5  19      318.70      304.81     78.93 o 
  -5   5  19       47.44      149.96     94.90 o 
  -4   5  19      170.25      187.31    141.48 o 
  -3   5  19      155.55      104.63     73.11 o 
 -12   6  19      239.36      137.88     97.05 o 
 -11   6  19        0.14       -7.17     49.46 o 
 -10   6  19       56.12       57.34     49.85 o 
  -9   6  19      128.93      193.46    122.27 o 
  -8   6  19        0.97       -3.08     59.87 o 
  -7   6  19      243.32      145.81     76.08 o 
  -6   6  19      143.90      130.57    140.32 o 
  -5   6  19      147.72      215.40     78.61 o 
  -4   6  19       44.32       62.60     71.51 o 
  -9   7  19        3.14       12.87     63.53 o 
  -8   7  19      139.07      108.98     69.96 o 
  -7   7  19       14.55      -16.25     87.91 o 
 -15   0  20        3.35      -38.43     64.04 o 
 -14   0  20       12.93       24.45     67.54 o 
 -13   0  20        9.83      -24.45     75.69 o 
 -12   0  20      207.64      256.89     70.78 o 
 -11   0  20      277.59      273.69    131.59 o 
 -10   0  20        7.29       20.40     55.03 o 
  -9   0  20        8.14        6.19     52.62 o 
  -8   0  20       48.01        1.55     53.81 o 
  -7   0  20       22.77       25.85     56.36 o 
  -6   0  20       15.50       23.87     56.81 o 
  -5   0  20     1382.34     1304.11    315.68 o 
  -4   0  20      680.08      683.65    135.10 o 
  -3   0  20       14.62       58.22     97.81 o 
  -2   0  20        2.65      -22.12     91.99 o 
 -15   1  20        7.42       23.25     51.42 o 
 -14   1  20        2.05       24.67     51.79 o 
 -13   1  20      303.08      284.81     66.64 o 
 -12   1  20       11.28        4.92     43.65 o 
 -11   1  20      728.18      930.23     99.69 o 
 -10   1  20      139.58      128.26     41.07 o 
  -9   1  20       12.36      -11.71     36.35 o 
  -8   1  20      916.78     1010.44     69.93 o 
  -7   1  20        0.09       -9.65     36.75 o 
  -6   1  20      466.39      382.09     62.53 o 
  -5   1  20      136.44      191.49     56.44 o 
  -4   1  20      430.03      429.27     85.55 o 
  -3   1  20       15.18      130.51     73.16 o 
  -2   1  20      354.48      357.51    130.43 o 
 -14   2  20        1.22       63.24     79.18 o 
 -13   2  20        2.17      -34.37     47.08 o 
 -12   2  20       19.74      -39.49     39.49 o 
 -11   2  20       19.25       19.95     44.84 o 
 -10   2  20        9.88        9.19     46.56 o 
  -9   2  20        0.84      -23.50     41.04 o 
  -8   2  20       65.01      -30.44     42.03 o 
  -7   2  20      151.39       21.95     45.58 o 
  -6   2  20        5.16        5.34     55.70 o 
  -5   2  20        0.52      -58.19     58.19 o 
  -4   2  20      130.87      142.78     73.53 o 
  -3   2  20        5.05      143.22    110.62 o 
  -2   2  20       85.86      153.71    115.28 o 
 -14   3  20        0.02        7.34     53.50 o 
 -13   3  20       13.59       -3.98     46.11 o 
 -12   3  20       25.92      -42.17     42.26 o 
 -11   3  20      120.23      217.58     56.40 o 
 -10   3  20       13.06       54.55     48.04 o 
  -9   3  20      146.16       96.83     84.85 o 
  -8   3  20      207.04      294.57     74.10 o 
  -7   3  20      133.33       95.90     65.97 o 
  -6   3  20       29.45       26.78     69.28 o 
  -5   3  20      440.43      553.90     97.13 o 
  -4   3  20      137.65      154.21    171.76 o 
  -3   3  20       88.08      103.01     73.44 o 
 -13   4  20       77.20       93.70     77.53 o 
 -12   4  20      430.88      525.75     78.65 o 
 -11   4  20       48.01       43.10     51.67 o 
 -10   4  20       24.29      -23.69     53.34 o 
  -9   4  20       12.46      -23.47     71.59 o 
  -8   4  20       35.17      -20.73     57.01 o 
  -7   4  20        5.49       52.76     66.25 o 
  -6   4  20       20.04       20.85     64.08 o 
  -5   4  20      809.97      914.38    111.48 o 
  -4   4  20      145.20      104.12     78.63 o 
  -3   4  20        0.25      -76.21     86.17 o 
 -12   5  20        4.27       13.98     52.42 o 
 -11   5  20      373.80      465.20     71.70 o 
 -10   5  20       60.22       50.35     50.89 o 
  -9   5  20        0.45      106.94     67.07 o 
  -8   5  20      268.20      335.21     85.06 o 
  -7   5  20       70.22      155.76     73.27 o 
  -6   5  20      440.07      296.75     84.40 o 
  -5   5  20       58.30      127.82     73.61 o 
  -4   5  20        6.74      -65.85     65.85 o 
 -10   6  20       31.04      117.15     72.59 o 
  -9   6  20        1.30       51.57     64.28 o 
  -8   6  20        3.75      -35.48     60.99 o 
  -7   6  20        1.97       81.12     67.40 o 
 -14   1  21       25.66       16.22     48.56 o 
 -13   1  21       46.51       49.55     59.59 o 
 -12   1  21       26.44       14.51     47.25 o 
 -11   1  21        1.16       -5.64     40.92 o 
 -10   1  21        5.14       35.16     42.40 o 
  -9   1  21       59.43       39.75     42.11 o 
  -8   1  21      124.79      171.83     48.44 o 
  -7   1  21       43.22       46.87     52.18 o 
  -6   1  21       69.10       50.22     67.10 o 
  -5   1  21      207.27      243.15     82.29 o 
  -4   1  21        3.20      -91.99     91.99 o 
  -3   1  21        4.32      225.90    118.77 o 
 -14   2  21        8.73       57.02     51.85 o 
 -13   2  21       88.73      202.36     59.44 o 
 -12   2  21       91.60      133.80     56.74 o 
 -11   2  21      354.57      371.11     66.39 o 
 -10   2  21      450.77      585.54     72.74 o 
  -9   2  21      142.91      248.12     66.40 o 
  -8   2  21       90.83       81.97     51.85 o 
  -7   2  21      314.72      353.75     81.21 o 
  -6   2  21     1127.80     1447.60    128.36 o 
  -5   2  21       33.29       25.36    100.14 o 
  -4   2  21       56.33      -49.58     68.21 o 
 -13   3  21       23.93      -41.57     41.57 o 
 -12   3  21        5.91       82.06     50.92 o 
 -11   3  21       26.37       46.58     52.14 o 
 -10   3  21       19.93      -41.14     78.86 o 
  -9   3  21       35.35       45.37     60.94 o 
  -8   3  21       32.27       92.49     68.76 o 
  -7   3  21       33.64      113.64     73.16 o 
  -6   3  21        3.34       -2.54     66.45 o 
  -5   3  21      171.46      -33.44     71.76 o 
  -4   3  21       16.69        1.19     73.69 o 
 -12   4  21        2.96       33.98     58.51 o 
 -11   4  21       91.39      162.83     61.42 o 
 -10   4  21        1.03       35.94     54.29 o 
  -9   4  21       17.25       39.72     67.43 o 
  -8   4  21       46.44      143.94     79.57 o 
  -7   4  21        2.12      -55.32     66.80 o 
  -6   4  21       67.48       75.96     75.17 o 
  -5   4  21       68.24      -58.41     91.99 o 
 -10   5  21       11.50       77.04     70.93 o 
  -9   5  21        8.55       60.55     67.52 o 
  -8   5  21      140.62      261.03     82.75 o 
  -7   5  21        2.86       24.26     67.38 o 
 -13   0  22       68.66       66.37     90.83 o 
 -12   0  22       88.16       86.43     69.11 o 
 -11   0  22      553.37      758.33     99.14 o 
 -10   0  22       84.23       92.37     70.80 o 
  -9   0  22       26.76       80.55     66.09 o 
  -8   0  22      386.74      435.92     86.42 o 
  -7   0  22        4.26       69.46     71.51 o 
  -6   0  22       85.13      -27.95     93.16 o 
  -5   0  22      469.95      642.84    146.74 o 
 -13   1  22        4.23      -37.75     47.60 o 
 -12   1  22       70.16       83.74     53.44 o 
 -11   1  22        7.30      -10.31     52.62 o 
 -10   1  22      190.46      267.40     62.78 o 
  -9   1  22       19.33       28.20     52.00 o 
  -8   1  22        0.73      -26.26     50.27 o 
  -7   1  22        5.03      -30.11     64.98 o 
  -6   1  22       83.12       41.11     69.93 o 
  -5   1  22        9.99      -11.64    108.29 o 
 -12   2  22       29.49       23.20     53.35 o 
 -11   2  22        1.86        7.79     55.90 o 
 -10   2  22      204.09      339.45     67.64 o 
  -9   2  22        0.23       54.70     51.73 o 
  -8   2  22        4.29       32.69    128.67 o 
  -7   2  22        7.37       39.32     71.41 o 
  -6   2  22       35.15      -32.34     72.44 o 
 -12   3  22       39.96      -56.98     68.70 o 
 -11   3  22       71.55       38.79     53.39 o 
 -10   3  22      159.10      248.58     66.39 o 
  -9   3  22        3.66       26.13     68.66 o 
  -8   3  22       36.39       29.72    130.42 o 
  -7   3  22      109.00       97.23     79.05 o 
 -11   1  23      201.04      354.49     72.03 o 
 -10   1  23       65.55      158.59     59.22 o 
  -9   1  23        5.46       53.51     86.19 o 
  -8   1  23       49.35      -43.55    111.20 o 
                                                 
